# Supplementary material for: 1,2-Bis[(3,5-diphenyl-1H-pyrazol-1-yl)meth­yl]benzene
Source: Acta Crystallogr Sect E Struct Rep Online. 2012 Jul 28;68(Pt 8):o2584. doi: 10.1107/S1600536812032801 (PMC3415022; doi:10.1107/S1600536812032801)
Supplement: Supplementary file 1 [file e-68-o2584-sup1.cif]

##############################################################################
#                                                                            #
# This CIF contains the data in a paper accepted for publication in          #
# Acta Crystallographica Section E. It conforms to the requirements of       #
# Notes for Authors for Acta Crystallographica Section E, and has been       #
# peer reviewed under the auspices of the IUCr Commission on Journals.       #
#                                                                            #
# Full details of the Crystallographic Information File format               #
# are given in the paper "The Crystallographic Information File (CIF):       #
# a New Standard Archive File for Crystallography" by S. R. Hall, F. H.      #
# Allen and I. D. Brown [Acta Cryst. (1991), A47, 655-685].                  #
#                                                                            #
# The current version of the core CIF dictionary is obtainable from          #
# ftp://ftp.iucr.org/pub/cif_core.dic.                                       #
#                                                                            #
# Software is freely available for graphical display of the structure(s)     #
# in this CIF. For information consult the CIF software page                 #
# http://www.iucr.org/resources/cif/software.                                #
#                                                                            #
# This file may be used for bona fide research purposes within the           #
# scientific community so long as proper attribution is given to the journal # 
# article from which it was obtained.                                        #
#                                                                            #
##############################################################################
data_global
_audit_creation_method
;
manual editing of the CIF file
created by SHELXTL Ver. 6.10
and processed with modiCIfer-09152005.
;
_journal_date_recd_electronic     2012-07-05
_journal_date_accepted     2012-07-19
_journal_name_full     'Acta Crystallographica, Section E'
_journal_year     2012
_journal_volume     68
_journal_issue      8
_journal_page_first     o2584
_journal_page_last     o2584
_journal_paper_category     QO
_journal_paper_doi     10.1107/S1600536812032801
_journal_coeditor_code     ZQ2175
_publ_contact_author_name
;
Guzei, Ilia A.
;
_publ_contact_author_address
;
Department of Chemistry
University of Wisconsin-Madison
1101 University Ave
Madison, WI 53706
USA
;
_publ_contact_author_email     iguzei@chem.wisc.edu
_publ_contact_author_fax     '608-262-0381'
_publ_contact_author_phone     '608-263-4694'
_publ_section_title
;
1,2-Bis[(3,5-diphenyl-1<i>H</i>-pyrazol-1-yl)methyl]benzene
;
loop_
    _publ_author_name
    _publ_author_address
    'Spencer, Lara C.'
;
Department of Chemistry
University of Wisconsin-Madison
1101 University Ave
Madison, WI 53706
USA
;
    'Guzei, Ilia A.'
;
Department of Chemistry
University of Wisconsin-Madison
1101 University Ave
Madison, WI 53706
USA
Department of Chemistry
University of Johannesburg
Auckland Park Kingsway Campus
Johannesburg 2006
South Africa
;
    'Segapelo, Tebogo V.'
;
Department of Chemistry
University of Johannesburg
Auckland Park Kingsway Campus
Johannesburg 2006
South Africa
;
    'Darkwa, James'
;
Department of Chemistry
University of Johannesburg
Auckland Park Kingsway Campus
Johannesburg 2006
South Africa
;
_iucr_refine_instructions_details
;
TITL DARKWA103 IN P2(1)/C
CELL 1.54178  14.5338  13.6779  15.0051  90.000 110.102  90.000
ZERR    4.00   0.0002   0.0002   0.0002   0.000   0.001   0.000
LATT 1
SYMM -X, 0.5+Y, 0.5-Z
SFAC C  H  N
UNIT 152  120  16
L.S. 12
REM FCF_FILTER (MSL, UW-MADISON) INSERTED 2 OMIT INSTRUCTIONS
REM FOR OUTLIER REFLECTIONS WITH THE CUTOFF VALUE OF 4.42389.
OMIT  -4   3   2
OMIT  -3   8   3
ACTA
BOND $H
FMAP 2
PLAN 5
SIZE 0.10 0.20 0.20
WPDB -2
CONF
HTAB
TEMP -173.160
REM  The weighting scheme has been updated.
WGHT    0.051500    0.841700
FVAR       0.10321
MOLE 1
N1    3    1.077567    0.350311    0.188390    11.00000    0.02037    0.02171 =
         0.02074   -0.00121    0.00692   -0.00138
N2    3    1.077559    0.253951    0.208006    11.00000    0.01808    0.02240 =
         0.01866   -0.00116    0.00531   -0.00237
N3    3    0.737949    0.031726   -0.007344    11.00000    0.01575    0.02042 =
         0.02161   -0.00021    0.00534   -0.00193
N4    3    0.743603   -0.065789   -0.018153    11.00000    0.01836    0.02014 =
         0.02309    0.00005    0.00666   -0.00171
C1    1    1.196162    0.483269    0.230789    11.00000    0.02091    0.02268 =
         0.02232   -0.00293    0.01206   -0.00050
C2    1    1.283599    0.519804    0.295292    11.00000    0.02261    0.02752 =
         0.02175   -0.00243    0.00991   -0.00204
AFIX  43
H2    2    1.329016    0.476273    0.337378    11.00000   -1.20000
AFIX   0
C3    1    1.304699    0.618783    0.298477    11.00000    0.03285    0.03089 =
         0.02560   -0.00791    0.01566   -0.00997
AFIX  43
H3    2    1.364373    0.642646    0.342612    11.00000   -1.20000
AFIX   0
C4    1    1.239063    0.683155    0.237503    11.00000    0.04365    0.02172 =
         0.03529   -0.00429    0.02508   -0.00547
AFIX  43
H4    2    1.252722    0.751250    0.241001    11.00000   -1.20000
AFIX   0
C5    1    1.153293    0.647545    0.171328    11.00000    0.03467    0.02460 =
         0.03671    0.00540    0.01927    0.00495
AFIX  43
H5    2    1.108897    0.691259    0.128445    11.00000   -1.20000
AFIX   0
C6    1    1.132155    0.548728    0.167525    11.00000    0.02356    0.02749 =
         0.02883    0.00110    0.01017    0.00081
AFIX  43
H6    2    1.073596    0.525000    0.121509    11.00000   -1.20000
AFIX   0
C7    1    1.170245    0.379680    0.232494    11.00000    0.01774    0.02435 =
         0.01777   -0.00231    0.00677   -0.00001
C8    1    1.229446    0.300987    0.278972    11.00000    0.01647    0.02548 =
         0.01939   -0.00175    0.00442   -0.00107
AFIX  43
H8    2    1.297557    0.302707    0.314599    11.00000   -1.20000
AFIX   0
C9    1    1.168529    0.220832    0.262318    11.00000    0.01735    0.02477 =
         0.01638   -0.00117    0.00572   -0.00050
C10   1    1.190937    0.119717    0.296289    11.00000    0.02297    0.02255 =
         0.01594   -0.00279    0.00157   -0.00347
C11   1    1.134556    0.070159    0.340881    11.00000    0.02677    0.02782 =
         0.02098   -0.00093    0.00370   -0.00636
AFIX  43
H11   2    1.079975    0.101797    0.349392    11.00000   -1.20000
AFIX   0
C12   1    1.157896   -0.024985    0.372770    11.00000    0.03944    0.02883 =
         0.02200    0.00181    0.00158   -0.01232
AFIX  43
H12   2    1.118548   -0.058778    0.401844    11.00000   -1.20000
AFIX   0
C13   1    1.238573   -0.070648    0.362192    11.00000    0.04860    0.02110 =
         0.02364    0.00007   -0.00327   -0.00179
AFIX  43
H13   2    1.254031   -0.136088    0.383223    11.00000   -1.20000
AFIX   0
C14   1    1.296839   -0.020868    0.320893    11.00000    0.03559    0.03074 =
         0.02830   -0.00417    0.00175    0.00696
AFIX  43
H14   2    1.353244   -0.051672    0.315427    11.00000   -1.20000
AFIX   0
C15   1    1.273114    0.073393    0.287668    11.00000    0.02596    0.02746 =
         0.02359   -0.00223    0.00520    0.00018
AFIX  43
H15   2    1.312899    0.106817    0.258834    11.00000   -1.20000
AFIX   0
C16   1    0.989316    0.198245    0.159393    11.00000    0.01611    0.02706 =
         0.02049   -0.00220    0.00461   -0.00498
AFIX  23
H16A  2    0.931574    0.238066    0.156814    11.00000   -1.20000
H16B  2    0.988921    0.138857    0.196976    11.00000   -1.20000
AFIX   0
C17   1    0.979271    0.167678    0.059088    11.00000    0.01669    0.01813 =
         0.01962    0.00198    0.00418    0.00206
C18   1    1.049190    0.191926    0.018938    11.00000    0.01539    0.02249 =
         0.02189    0.00006    0.00396   -0.00095
AFIX  43
H18   2    1.104506    0.229848    0.054141    11.00000   -1.20000
AFIX   0
C19   1    1.039062    0.161226   -0.072406    11.00000    0.01838    0.02543 =
         0.02340    0.00393    0.00889    0.00241
AFIX  43
H19   2    1.087299    0.178245   -0.099275    11.00000   -1.20000
AFIX   0
C20   1    0.958804    0.105977   -0.123989    11.00000    0.02460    0.02562 =
         0.01784   -0.00103    0.00602    0.00231
AFIX  43
H20   2    0.951610    0.085173   -0.186433    11.00000   -1.20000
AFIX   0
C21   1    0.888499    0.080905   -0.084101    11.00000    0.01969    0.02378 =
         0.02172   -0.00224    0.00346   -0.00220
AFIX  43
H21   2    0.833530    0.042698   -0.119593    11.00000   -1.20000
AFIX   0
C22   1    0.897845    0.111122    0.006960    11.00000    0.01567    0.01912 =
         0.01978    0.00208    0.00407    0.00155
C23   1    0.824626    0.082747    0.053936    11.00000    0.01684    0.02384 =
         0.01948   -0.00120    0.00336   -0.00337
AFIX  23
H23A  2    0.858064    0.040484    0.109156    11.00000   -1.20000
H23B  2    0.803338    0.142745    0.078266    11.00000   -1.20000
AFIX   0
C24   1    0.616578    0.170184   -0.052213    11.00000    0.01891    0.02353 =
         0.01503   -0.00063    0.00361   -0.00231
C25   1    0.672724    0.246145   -0.069402    11.00000    0.01927    0.02426 =
         0.02098   -0.00112    0.00695   -0.00273
AFIX  43
H25   2    0.733768    0.231925   -0.076600    11.00000   -1.20000
AFIX   0
C26   1    0.640171    0.341668   -0.076001    11.00000    0.02702    0.02191 =
         0.02366   -0.00067    0.00895   -0.00474
AFIX  43
H26   2    0.678672    0.392505   -0.088375    11.00000   -1.20000
AFIX   0
C27   1    0.551585    0.363974   -0.064686    11.00000    0.03005    0.02308 =
         0.02364   -0.00040    0.00915    0.00232
AFIX  43
H27   2    0.529516    0.429758   -0.068942    11.00000   -1.20000
AFIX   0
C28   1    0.495520    0.288891   -0.047047    11.00000    0.02292    0.03093 =
         0.02405    0.00096    0.01044    0.00238
AFIX  43
H28   2    0.435095    0.303612   -0.038747    11.00000   -1.20000
AFIX   0
C29   1    0.527051    0.193359   -0.041541    11.00000    0.02068    0.02514 =
         0.02154    0.00195    0.00731   -0.00213
AFIX  43
H29   2    0.487657    0.142662   -0.030389    11.00000   -1.20000
AFIX   0
C30   1    0.645497    0.067273   -0.052059    11.00000    0.01629    0.02319 =
         0.01787    0.00228    0.00637   -0.00156
C31   1    0.589370   -0.012473   -0.094917    11.00000    0.01557    0.02334 =
         0.02055    0.00194    0.00428   -0.00207
AFIX  43
H31   2    0.521578   -0.012725   -0.131840    11.00000   -1.20000
AFIX   0
C32   1    0.653250   -0.093324   -0.072654    11.00000    0.01650    0.02319 =
         0.01819    0.00183    0.00673   -0.00198
C33   1    0.633140   -0.196312   -0.100793    11.00000    0.01833    0.02205 =
         0.02056    0.00154    0.01012   -0.00136
C34   1    0.549583   -0.222116   -0.176779    11.00000    0.02049    0.02357 =
         0.02017    0.00250    0.00628    0.00039
AFIX  43
H34   2    0.505726   -0.172591   -0.210847    11.00000   -1.20000
AFIX   0
C35   1    0.529840   -0.318860   -0.203090    11.00000    0.02432    0.02854 =
         0.02016   -0.00235    0.00565   -0.00482
AFIX  43
H35   2    0.471960   -0.335470   -0.254099    11.00000   -1.20000
AFIX   0
C36   1    0.594220   -0.391702   -0.155289    11.00000    0.03004    0.02087 =
         0.02575   -0.00320    0.01284   -0.00306
AFIX  43
H36   2    0.581170   -0.458046   -0.174128    11.00000   -1.20000
AFIX   0
C37   1    0.677990   -0.367204   -0.079635    11.00000    0.02381    0.02303 =
         0.02697    0.00308    0.01114    0.00306
AFIX  43
H37   2    0.722248   -0.416945   -0.046679    11.00000   -1.20000
AFIX   0
C38   1    0.697086   -0.270494   -0.052193    11.00000    0.01746    0.02533 =
         0.02190    0.00103    0.00744   -0.00152
AFIX  43
H38   2    0.754054   -0.254367    0.000046    11.00000   -1.20000
HKLF 4
REM  DARKWA103 IN P2(1)/C
REM R1 =  0.0346 for   4496 Fo > 4sig(Fo)  and  0.0445 for all   5337 data
REM    379 parameters refined using      0 restraints
END
WGHT      0.0435      0.9104
REM Highest difference peak  0.217,  deepest hole -0.207,  1-sigma level  0.035
Q1    1   0.9162  0.0619 -0.0172  11.00000  0.05    0.22
Q2    1   0.9829  0.1822  0.1044  11.00000  0.05    0.21
Q3    1   0.6038  0.0270 -0.0494  11.00000  0.05    0.21
Q4    1   0.9550  0.1170  0.0461  11.00000  0.05    0.21
Q5    1   0.8617  0.1004  0.0270  11.00000  0.05    0.20
;
data_I
_chemical_name_systematic
;
1,2-Bis[(3,5-diphenyl-1<i>H</i>-pyrazol-1-yl)methyl]benzene
;
_chemical_name_common     ?
_chemical_formula_moiety     'C38 H30 N4'
_chemical_formula_sum     'C38 H30 N4'
_chemical_formula_iupac     'C38 H30 N4'
_chemical_formula_weight     542.66
_chemical_melting_point     ?
_symmetry_cell_setting     monoclinic
_symmetry_space_group_name_H-M     'P 21/c'
_symmetry_space_group_name_Hall     '-P 2ybc'
loop_
    _symmetry_equiv_pos_as_xyz
    'x, y, z'
    '-x, y+1/2, -z+1/2'
    '-x, -y, -z'
    'x, -y-1/2, z-1/2'
_cell_length_a     14.5338(2)
_cell_length_b     13.6779(2)
_cell_length_c     15.0051(2)
_cell_angle_alpha     90.00
_cell_angle_beta     110.1020(10)
_cell_angle_gamma     90.00
_cell_volume     2801.18(7)
_cell_formula_units_Z     4
_cell_measurement_reflns_used     9916
_cell_measurement_theta_min     3.2380
_cell_measurement_theta_max     71.0347
_cell_measurement_temperature     100(2)
_exptl_crystal_description     block
_exptl_crystal_colour     colourless
_exptl_crystal_size_max     0.25
_exptl_crystal_size_mid     0.18
_exptl_crystal_size_min     0.15
_exptl_crystal_density_diffrn     1.287
_exptl_crystal_density_meas     ?
_exptl_crystal_density_method     'not measured'
_exptl_crystal_F_000     1144
_exptl_absorpt_coefficient_mu     0.589
_exptl_absorpt_correction_type     multi-scan
_exptl_absorpt_process_details
;
(SADABS; Bruker, 2007)
;
_exptl_absorpt_correction_T_min     0.891
_exptl_absorpt_correction_T_max     0.943
_exptl_special_details     ?
_diffrn_ambient_temperature     100(2)
_diffrn_radiation_type     'Cu K\a'
_diffrn_radiation_wavelength     1.54178
_diffrn_radiation_source     'fine-focus sealed tube'
_diffrn_radiation_monochromator     graphite
_diffrn_measurement_device_type     'Bruker APEXII CCD'
_diffrn_measurement_method     '0.50\% \w and 0.5 \% \f scans'
_diffrn_detector_area_resol_mean     ?
_diffrn_reflns_number     44869
_diffrn_reflns_av_R_equivalents     0.0330
_diffrn_reflns_av_sigmaI/netI     0.0179
_diffrn_reflns_theta_min     3.24
_diffrn_reflns_theta_max     71.77
_diffrn_reflns_theta_full     67.00
_diffrn_measured_fraction_theta_max     0.974
_diffrn_measured_fraction_theta_full     0.986
_diffrn_reflns_limit_h_min     -17
_diffrn_reflns_limit_h_max     17
_diffrn_reflns_limit_k_min     -15
_diffrn_reflns_limit_k_max     13
_diffrn_reflns_limit_l_min     -18
_diffrn_reflns_limit_l_max     17
_refine_special_details
;
Refinement of <i>F</i>^2^ against ALL reflections. The weighted <i>R</i>-factor
<i>wR</i> and goodness of fit <i>S</i> are based on <i>F</i>^2^, conventional
<i>R</i>-factors <i>R</i> are based on <i>F</i>, with <i>F</i> set to zero for
negative <i>F</i>^2^. The threshold expression of <i>F</i>^2^ >
\s(<i>F</i>^2^) is used only for calculating <i>R</i>-factors(gt) <i>etc</i>.
and is not relevant to the choice of reflections for refinement.
<i>R</i>-factors based on <i>F</i>^2^ are statistically about twice as large
as those based on <i>F</i>, and <i>R</i>- factors based on ALL data will be
even larger.
;
_reflns_number_total     5337
_reflns_number_gt     4496
_reflns_threshold_expression     I>2\s(I)
_refine_ls_structure_factor_coef     Fsqd
_refine_ls_matrix_type     full
_refine_ls_R_factor_all     0.0445
_refine_ls_R_factor_gt     0.0346
_refine_ls_wR_factor_gt     0.0876
_refine_ls_wR_factor_ref     0.0939
_refine_ls_goodness_of_fit_ref     1.003
_refine_ls_restrained_S_all     1.003
_refine_ls_number_reflns     5337
_refine_ls_number_parameters     379
_refine_ls_number_restraints     0
_refine_ls_hydrogen_treatment     constr
_refine_ls_weighting_scheme     calc
_refine_ls_weighting_details
              'w=1/[\s^2^(Fo^2^)+(0.0515P)^2^+0.8417P] where P=(Fo^2^+2Fc^2^)/3'
_atom_sites_solution_hydrogens     geom
_atom_sites_solution_primary     direct
_atom_sites_solution_secondary     difmap
_refine_ls_shift/su_max     0.001
_refine_ls_shift/su_mean     0.000
_refine_diff_density_max     0.217
_refine_diff_density_min     -0.207
_refine_ls_extinction_method     none
_refine_ls_extinction_coef     ?
loop_
    _atom_type_symbol
    _atom_type_description
    _atom_type_scat_dispersion_real
    _atom_type_scat_dispersion_imag
    _atom_type_scat_source
    'C' 'C' 0.0181 0.0091
                         'International Tables Vol C Tables 4.2.6.8 and 6.1.1.4'
    'H' 'H' 0.0000 0.0000
                         'International Tables Vol C Tables 4.2.6.8 and 6.1.1.4'
    'N' 'N' 0.0311 0.0180
                         'International Tables Vol C Tables 4.2.6.8 and 6.1.1.4'
_computing_data_collection     'APEX2 (Bruker, 2007)'
_computing_cell_refinement     'SAINT (Bruker, 2007)'
_computing_data_reduction     'SAINT (Bruker, 2007)'
_computing_structure_solution     'SHELXTL (Sheldrick, 2008)'
_computing_structure_refinement
                 'SHELXTL (Sheldrick, 2008) and <i>FCF_filter</i> (Guzei, 2007)'
_computing_molecular_graphics
;
SHELXTL (Sheldrick, 2008) and DIAMOND (Brandenburg, 1999)
;
_computing_publication_material
;
SHELXTL (Sheldrick, 2008), publCIF (Westrip, 2010) and
<i>ModiCIFer</i> (Guzei,
2007)
;
loop_
    _atom_site_type_symbol
    _atom_site_label
    _atom_site_fract_x
    _atom_site_fract_y
    _atom_site_fract_z
    _atom_site_U_iso_or_equiv
    _atom_site_adp_type
    _atom_site_calc_flag
    _atom_site_refinement_flags
    _atom_site_occupancy
    _atom_site_symmetry_multiplicity
    _atom_site_disorder_assembly
    _atom_site_disorder_group
    N N1 1.07757(7) 0.35031(8) 0.18839(7) 0.0210(2) Uani d . 1 1 . .
    N N2 1.07756(7) 0.25395(8) 0.20801(7) 0.0200(2) Uani d . 1 1 . .
    N N3 0.73795(7) 0.03173(8) -0.00734(7) 0.0195(2) Uani d . 1 1 . .
    N N4 0.74360(7) -0.06579(8) -0.01815(7) 0.0206(2) Uani d . 1 1 . .
    C C1 1.19616(9) 0.48327(9) 0.23079(9) 0.0208(3) Uani d . 1 1 . .
    C C2 1.28360(9) 0.51980(10) 0.29529(9) 0.0234(3) Uani d . 1 1 . .
    H H2 1.3290 0.4763 0.3374 0.028 Uiso calc R 1 1 . .
    C C3 1.30470(10) 0.61878(10) 0.29848(10) 0.0283(3) Uani d . 1 1 . .
    H H3 1.3644 0.6426 0.3426 0.034 Uiso calc R 1 1 . .
    C C4 1.23906(11) 0.68315(10) 0.23750(10) 0.0306(3) Uani d . 1 1 . .
    H H4 1.2527 0.7512 0.2410 0.037 Uiso calc R 1 1 . .
    C C5 1.15329(10) 0.64754(10) 0.17133(10) 0.0302(3) Uani d . 1 1 . .
    H H5 1.1089 0.6913 0.1284 0.036 Uiso calc R 1 1 . .
    C C6 1.13216(10) 0.54873(10) 0.16752(10) 0.0263(3) Uani d . 1 1 . .
    H H6 1.0736 0.5250 0.1215 0.032 Uiso calc R 1 1 . .
    C C7 1.17025(9) 0.37968(9) 0.23249(8) 0.0198(3) Uani d . 1 1 . .
    C C8 1.22945(9) 0.30099(9) 0.27897(9) 0.0209(3) Uani d . 1 1 . .
    H H8 1.2976 0.3027 0.3146 0.025 Uiso calc R 1 1 . .
    C C9 1.16853(9) 0.22083(9) 0.26232(8) 0.0195(3) Uani d . 1 1 . .
    C C10 1.19094(9) 0.11972(9) 0.29629(8) 0.0218(3) Uani d . 1 1 . .
    C C11 1.13456(10) 0.07016(10) 0.34088(9) 0.0264(3) Uani d . 1 1 . .
    H H11 1.0800 0.1018 0.3494 0.032 Uiso calc R 1 1 . .
    C C12 1.15790(11) -0.02499(11) 0.37277(9) 0.0324(3) Uani d . 1 1 . .
    H H12 1.1185 -0.0588 0.4018 0.039 Uiso calc R 1 1 . .
    C C13 1.23857(12) -0.07065(11) 0.36219(10) 0.0352(4) Uani d . 1 1 . .
    H H13 1.2540 -0.1361 0.3832 0.042 Uiso calc R 1 1 . .
    C C14 1.29684(11) -0.02087(11) 0.32089(10) 0.0339(3) Uani d . 1 1 . .
    H H14 1.3532 -0.0517 0.3154 0.041 Uiso calc R 1 1 . .
    C C15 1.27311(10) 0.07339(10) 0.28767(9) 0.0265(3) Uani d . 1 1 . .
    H H15 1.3129 0.1068 0.2588 0.032 Uiso calc R 1 1 . .
    C C16 0.98932(9) 0.19824(10) 0.15939(9) 0.0217(3) Uani d . 1 1 . .
    H H16A 0.9316 0.2381 0.1568 0.026 Uiso calc R 1 1 . .
    H H16B 0.9889 0.1389 0.1970 0.026 Uiso calc R 1 1 . .
    C C17 0.97927(8) 0.16768(9) 0.05909(8) 0.0187(3) Uani d . 1 1 . .
    C C18 1.04919(9) 0.19193(9) 0.01894(9) 0.0206(3) Uani d . 1 1 . .
    H H18 1.1045 0.2298 0.0541 0.025 Uiso calc R 1 1 . .
    C C19 1.03906(9) 0.16123(10) -0.07241(9) 0.0220(3) Uani d . 1 1 . .
    H H19 1.0873 0.1782 -0.0993 0.026 Uiso calc R 1 1 . .
    C C20 0.95880(9) 0.10598(10) -0.12399(9) 0.0230(3) Uani d . 1 1 . .
    H H20 0.9516 0.0852 -0.1864 0.028 Uiso calc R 1 1 . .
    C C21 0.88850(9) 0.08090(10) -0.08410(9) 0.0227(3) Uani d . 1 1 . .
    H H21 0.8335 0.0427 -0.1196 0.027 Uiso calc R 1 1 . .
    C C22 0.89784(8) 0.11112(9) 0.00696(8) 0.0187(3) Uani d . 1 1 . .
    C C23 0.82463(9) 0.08275(10) 0.05394(8) 0.0208(3) Uani d . 1 1 . .
    H H23A 0.8581 0.0405 0.1092 0.025 Uiso calc R 1 1 . .
    H H23B 0.8033 0.1427 0.0783 0.025 Uiso calc R 1 1 . .
    C C24 0.61658(9) 0.17018(9) -0.05221(8) 0.0197(3) Uani d . 1 1 . .
    C C25 0.67272(9) 0.24614(10) -0.06940(8) 0.0215(3) Uani d . 1 1 . .
    H H25 0.7338 0.2319 -0.0766 0.026 Uiso calc R 1 1 . .
    C C26 0.64017(9) 0.34167(10) -0.07600(9) 0.0241(3) Uani d . 1 1 . .
    H H26 0.6787 0.3925 -0.0884 0.029 Uiso calc R 1 1 . .
    C C27 0.55158(10) 0.36397(10) -0.06469(9) 0.0256(3) Uani d . 1 1 . .
    H H27 0.5295 0.4298 -0.0689 0.031 Uiso calc R 1 1 . .
    C C28 0.49552(9) 0.28889(10) -0.04705(9) 0.0254(3) Uani d . 1 1 . .
    H H28 0.4351 0.3036 -0.0387 0.030 Uiso calc R 1 1 . .
    C C29 0.52705(9) 0.19336(10) -0.04154(9) 0.0224(3) Uani d . 1 1 . .
    H H29 0.4877 0.1427 -0.0304 0.027 Uiso calc R 1 1 . .
    C C30 0.64550(9) 0.06727(9) -0.05206(8) 0.0190(3) Uani d . 1 1 . .
    C C31 0.58937(9) -0.01247(9) -0.09492(8) 0.0203(3) Uani d . 1 1 . .
    H H31 0.5216 -0.0127 -0.1318 0.024 Uiso calc R 1 1 . .
    C C32 0.65325(9) -0.09332(9) -0.07265(8) 0.0191(3) Uani d . 1 1 . .
    C C33 0.63314(9) -0.19631(9) -0.10079(9) 0.0194(3) Uani d . 1 1 . .
    C C34 0.54958(9) -0.22212(9) -0.17678(9) 0.0216(3) Uani d . 1 1 . .
    H H34 0.5057 -0.1726 -0.2108 0.026 Uiso calc R 1 1 . .
    C C35 0.52984(10) -0.31886(10) -0.20309(9) 0.0249(3) Uani d . 1 1 . .
    H H35 0.4720 -0.3355 -0.2541 0.030 Uiso calc R 1 1 . .
    C C36 0.59422(10) -0.39170(10) -0.15529(9) 0.0247(3) Uani d . 1 1 . .
    H H36 0.5812 -0.4580 -0.1741 0.030 Uiso calc R 1 1 . .
    C C37 0.67799(9) -0.36720(10) -0.07963(9) 0.0240(3) Uani d . 1 1 . .
    H H37 0.7222 -0.4169 -0.0467 0.029 Uiso calc R 1 1 . .
    C C38 0.69709(9) -0.27049(10) -0.05219(9) 0.0214(3) Uani d . 1 1 . .
    H H38 0.7541 -0.2544 0.0000 0.026 Uiso calc R 1 1 . .
loop_
    _atom_site_aniso_label
    _atom_site_aniso_U_11
    _atom_site_aniso_U_22
    _atom_site_aniso_U_33
    _atom_site_aniso_U_12
    _atom_site_aniso_U_13
    _atom_site_aniso_U_23
    N1 0.0204(5) 0.0217(6) 0.0207(5) -0.0014(4) 0.0069(4) -0.0012(4)
    N2 0.0181(5) 0.0224(6) 0.0187(5) -0.0024(4) 0.0053(4) -0.0012(4)
    N3 0.0158(5) 0.0204(6) 0.0216(5) -0.0019(4) 0.0053(4) -0.0002(4)
    N4 0.0184(5) 0.0201(6) 0.0231(5) -0.0017(4) 0.0067(4) 0.0000(4)
    C1 0.0209(6) 0.0227(7) 0.0223(6) -0.0005(5) 0.0121(5) -0.0029(5)
    C2 0.0226(6) 0.0275(8) 0.0218(6) -0.0020(5) 0.0099(5) -0.0024(5)
    C3 0.0329(7) 0.0309(8) 0.0256(7) -0.0100(6) 0.0157(6) -0.0079(6)
    C4 0.0437(8) 0.0217(8) 0.0353(8) -0.0055(6) 0.0251(7) -0.0043(6)
    C5 0.0347(8) 0.0246(8) 0.0367(8) 0.0049(6) 0.0193(6) 0.0054(6)
    C6 0.0236(6) 0.0275(8) 0.0288(7) 0.0008(5) 0.0102(5) 0.0011(5)
    C7 0.0177(6) 0.0243(7) 0.0178(6) 0.0000(5) 0.0068(5) -0.0023(5)
    C8 0.0165(6) 0.0255(7) 0.0194(6) -0.0011(5) 0.0044(5) -0.0017(5)
    C9 0.0174(6) 0.0248(7) 0.0164(6) -0.0005(5) 0.0057(5) -0.0012(5)
    C10 0.0230(6) 0.0226(7) 0.0159(6) -0.0035(5) 0.0016(5) -0.0028(5)
    C11 0.0268(7) 0.0278(8) 0.0210(6) -0.0064(5) 0.0037(5) -0.0009(5)
    C12 0.0394(8) 0.0288(8) 0.0220(7) -0.0123(6) 0.0016(6) 0.0018(5)
    C13 0.0486(9) 0.0211(8) 0.0236(7) -0.0018(6) -0.0033(6) 0.0001(5)
    C14 0.0356(8) 0.0307(9) 0.0283(7) 0.0070(6) 0.0018(6) -0.0042(6)
    C15 0.0260(7) 0.0275(8) 0.0236(7) 0.0002(5) 0.0052(5) -0.0022(5)
    C16 0.0161(6) 0.0271(7) 0.0205(6) -0.0050(5) 0.0046(5) -0.0022(5)
    C17 0.0167(6) 0.0181(6) 0.0196(6) 0.0021(4) 0.0042(5) 0.0020(5)
    C18 0.0154(6) 0.0225(7) 0.0219(6) -0.0009(5) 0.0040(5) 0.0001(5)
    C19 0.0184(6) 0.0254(7) 0.0234(6) 0.0024(5) 0.0089(5) 0.0039(5)
    C20 0.0246(6) 0.0256(7) 0.0178(6) 0.0023(5) 0.0060(5) -0.0010(5)
    C21 0.0197(6) 0.0238(7) 0.0217(6) -0.0022(5) 0.0035(5) -0.0022(5)
    C22 0.0157(6) 0.0191(7) 0.0198(6) 0.0015(4) 0.0041(5) 0.0021(5)
    C23 0.0168(6) 0.0238(7) 0.0195(6) -0.0034(5) 0.0034(5) -0.0012(5)
    C24 0.0189(6) 0.0235(7) 0.0150(5) -0.0023(5) 0.0036(5) -0.0006(5)
    C25 0.0193(6) 0.0243(7) 0.0210(6) -0.0027(5) 0.0070(5) -0.0011(5)
    C26 0.0270(7) 0.0219(7) 0.0237(6) -0.0047(5) 0.0089(5) -0.0007(5)
    C27 0.0301(7) 0.0231(7) 0.0236(6) 0.0023(5) 0.0092(5) -0.0004(5)
    C28 0.0229(6) 0.0309(8) 0.0240(6) 0.0024(5) 0.0104(5) 0.0010(5)
    C29 0.0207(6) 0.0251(7) 0.0215(6) -0.0021(5) 0.0073(5) 0.0020(5)
    C30 0.0163(6) 0.0232(7) 0.0179(6) -0.0016(5) 0.0064(5) 0.0023(5)
    C31 0.0156(6) 0.0233(7) 0.0206(6) -0.0021(5) 0.0043(5) 0.0019(5)
    C32 0.0165(6) 0.0232(7) 0.0182(6) -0.0020(5) 0.0067(5) 0.0018(5)
    C33 0.0183(6) 0.0221(7) 0.0206(6) -0.0014(5) 0.0101(5) 0.0015(5)
    C34 0.0205(6) 0.0236(7) 0.0202(6) 0.0004(5) 0.0063(5) 0.0025(5)
    C35 0.0243(6) 0.0285(8) 0.0202(6) -0.0048(5) 0.0057(5) -0.0023(5)
    C36 0.0300(7) 0.0209(7) 0.0257(6) -0.0031(5) 0.0128(5) -0.0032(5)
    C37 0.0238(6) 0.0230(7) 0.0270(7) 0.0031(5) 0.0111(5) 0.0031(5)
    C38 0.0175(6) 0.0253(7) 0.0219(6) -0.0015(5) 0.0074(5) 0.0010(5)
_geom_special_details
;
All e.s.d.'s (except the e.s.d. in the dihedral angle between two l.s. planes)
are estimated using the full covariance matrix. The cell e.s.d.'s are taken
into account individually in the estimation of e.s.d.'s in distances, angles
and torsion angles; correlations between e.s.d.'s in cell parameters are only
used when they are defined by crystal symmetry. An approximate (isotropic)
treatment of cell e.s.d.'s is used for estimating e.s.d.'s involving l.s.
planes.
;
loop_
    _geom_bond_atom_site_label_1
    _geom_bond_atom_site_label_2
    _geom_bond_site_symmetry_2
    _geom_bond_distance
    _geom_bond_publ_flag
    N1 C7 . 1.3420(15) yes
    N1 N2 . 1.3505(15) yes
    N2 C9 . 1.3700(15) yes
    N2 C16 . 1.4541(15) yes
    N3 N4 . 1.3495(15) yes
    N3 C30 . 1.3683(15) yes
    N3 C23 . 1.4571(15) yes
    N4 C32 . 1.3405(15) yes
    C1 C2 . 1.3986(17) ?
    C1 C6 . 1.4004(18) ?
    C1 C7 . 1.4686(18) ?
    C2 C3 . 1.385(2) ?
    C2 H2 . 0.9500 ?
    C3 C4 . 1.386(2) ?
    C3 H3 . 0.9500 ?
    C4 C5 . 1.388(2) ?
    C4 H4 . 0.9500 ?
    C5 C6 . 1.383(2) ?
    C5 H5 . 0.9500 ?
    C6 H6 . 0.9500 ?
    C7 C8 . 1.4045(17) ?
    C8 C9 . 1.3770(17) ?
    C8 H8 . 0.9500 ?
    C9 C10 . 1.4713(18) ?
    C10 C15 . 1.3967(19) ?
    C10 C11 . 1.3984(18) ?
    C11 C12 . 1.388(2) ?
    C11 H11 . 0.9500 ?
    C12 C13 . 1.385(2) ?
    C12 H12 . 0.9500 ?
    C13 C14 . 1.388(2) ?
    C13 H13 . 0.9500 ?
    C14 C15 . 1.383(2) ?
    C14 H14 . 0.9500 ?
    C15 H15 . 0.9500 ?
    C16 C17 . 1.5200(17) ?
    C16 H16A . 0.9900 ?
    C16 H16B . 0.9900 ?
    C17 C18 . 1.3880(17) ?
    C17 C22 . 1.4052(17) ?
    C18 C19 . 1.3921(18) ?
    C18 H18 . 0.9500 ?
    C19 C20 . 1.3821(18) ?
    C19 H19 . 0.9500 ?
    C20 C21 . 1.3929(18) ?
    C20 H20 . 0.9500 ?
    C21 C22 . 1.3888(17) ?
    C21 H21 . 0.9500 ?
    C22 C23 . 1.5151(16) ?
    C23 H23A . 0.9900 ?
    C23 H23B . 0.9900 ?
    C24 C25 . 1.3988(17) ?
    C24 C29 . 1.4009(17) ?
    C24 C30 . 1.4688(18) ?
    C25 C26 . 1.3815(19) ?
    C25 H25 . 0.9500 ?
    C26 C27 . 1.3892(19) ?
    C26 H26 . 0.9500 ?
    C27 C28 . 1.3917(19) ?
    C27 H27 . 0.9500 ?
    C28 C29 . 1.3777(19) ?
    C28 H28 . 0.9500 ?
    C29 H29 . 0.9500 ?
    C30 C31 . 1.3814(17) ?
    C31 C32 . 1.4083(17) ?
    C31 H31 . 0.9500 ?
    C32 C33 . 1.4708(18) ?
    C33 C34 . 1.3956(17) ?
    C33 C38 . 1.3997(17) ?
    C34 C35 . 1.3825(19) ?
    C34 H34 . 0.9500 ?
    C35 C36 . 1.3861(19) ?
    C35 H35 . 0.9500 ?
    C36 C37 . 1.3904(18) ?
    C36 H36 . 0.9500 ?
    C37 C38 . 1.3848(19) ?
    C37 H37 . 0.9500 ?
    C38 H38 . 0.9500 ?
loop_
    _geom_angle_atom_site_label_1
    _geom_angle_atom_site_label_2
    _geom_angle_atom_site_label_3
    _geom_angle_site_symmetry_1
    _geom_angle_site_symmetry_3
    _geom_angle
    _geom_angle_publ_flag
    C7 N1 N2 . . 105.07(10) yes
    N1 N2 C9 . . 112.33(10) yes
    N1 N2 C16 . . 117.92(10) yes
    C9 N2 C16 . . 129.02(11) yes
    N4 N3 C30 . . 112.48(10) yes
    N4 N3 C23 . . 118.30(10) yes
    C30 N3 C23 . . 129.01(11) yes
    C32 N4 N3 . . 105.29(10) yes
    C2 C1 C6 . . 118.33(12) ?
    C2 C1 C7 . . 120.67(12) ?
    C6 C1 C7 . . 120.93(11) ?
    C3 C2 C1 . . 120.72(13) ?
    C3 C2 H2 . . 119.6 ?
    C1 C2 H2 . . 119.6 ?
    C2 C3 C4 . . 120.26(13) ?
    C2 C3 H3 . . 119.9 ?
    C4 C3 H3 . . 119.9 ?
    C3 C4 C5 . . 119.63(13) ?
    C3 C4 H4 . . 120.2 ?
    C5 C4 H4 . . 120.2 ?
    C6 C5 C4 . . 120.31(13) ?
    C6 C5 H5 . . 119.8 ?
    C4 C5 H5 . . 119.8 ?
    C5 C6 C1 . . 120.70(13) ?
    C5 C6 H6 . . 119.7 ?
    C1 C6 H6 . . 119.7 ?
    N1 C7 C8 . . 110.81(11) ?
    N1 C7 C1 . . 120.01(11) ?
    C8 C7 C1 . . 129.12(11) ?
    C9 C8 C7 . . 105.91(11) ?
    C9 C8 H8 . . 127.0 ?
    C7 C8 H8 . . 127.0 ?
    N2 C9 C8 . . 105.88(11) ?
    N2 C9 C10 . . 124.78(11) ?
    C8 C9 C10 . . 129.32(11) ?
    C15 C10 C11 . . 119.00(13) ?
    C15 C10 C9 . . 119.26(12) ?
    C11 C10 C9 . . 121.68(12) ?
    C12 C11 C10 . . 120.37(13) ?
    C12 C11 H11 . . 119.8 ?
    C10 C11 H11 . . 119.8 ?
    C11 C12 C13 . . 119.97(14) ?
    C11 C12 H12 . . 120.0 ?
    C13 C12 H12 . . 120.0 ?
    C12 C13 C14 . . 120.04(14) ?
    C12 C13 H13 . . 120.0 ?
    C14 C13 H13 . . 120.0 ?
    C15 C14 C13 . . 120.25(14) ?
    C15 C14 H14 . . 119.9 ?
    C13 C14 H14 . . 119.9 ?
    C14 C15 C10 . . 120.32(13) ?
    C14 C15 H15 . . 119.8 ?
    C10 C15 H15 . . 119.8 ?
    N2 C16 C17 . . 114.13(10) ?
    N2 C16 H16A . . 108.7 ?
    C17 C16 H16A . . 108.7 ?
    N2 C16 H16B . . 108.7 ?
    C17 C16 H16B . . 108.7 ?
    H16A C16 H16B . . 107.6 ?
    C18 C17 C22 . . 119.48(11) ?
    C18 C17 C16 . . 121.91(11) ?
    C22 C17 C16 . . 118.59(10) ?
    C17 C18 C19 . . 120.65(11) ?
    C17 C18 H18 . . 119.7 ?
    C19 C18 H18 . . 119.7 ?
    C20 C19 C18 . . 119.97(11) ?
    C20 C19 H19 . . 120.0 ?
    C18 C19 H19 . . 120.0 ?
    C19 C20 C21 . . 119.77(11) ?
    C19 C20 H20 . . 120.1 ?
    C21 C20 H20 . . 120.1 ?
    C22 C21 C20 . . 120.75(12) ?
    C22 C21 H21 . . 119.6 ?
    C20 C21 H21 . . 119.6 ?
    C21 C22 C17 . . 119.37(11) ?
    C21 C22 C23 . . 122.32(11) ?
    C17 C22 C23 . . 118.29(10) ?
    N3 C23 C22 . . 114.98(10) ?
    N3 C23 H23A . . 108.5 ?
    C22 C23 H23A . . 108.5 ?
    N3 C23 H23B . . 108.5 ?
    C22 C23 H23B . . 108.5 ?
    H23A C23 H23B . . 107.5 ?
    C25 C24 C29 . . 118.47(12) ?
    C25 C24 C30 . . 121.83(11) ?
    C29 C24 C30 . . 119.55(11) ?
    C26 C25 C24 . . 120.57(12) ?
    C26 C25 H25 . . 119.7 ?
    C24 C25 H25 . . 119.7 ?
    C25 C26 C27 . . 120.52(12) ?
    C25 C26 H26 . . 119.7 ?
    C27 C26 H26 . . 119.7 ?
    C26 C27 C28 . . 119.27(13) ?
    C26 C27 H27 . . 120.4 ?
    C28 C27 H27 . . 120.4 ?
    C29 C28 C27 . . 120.45(12) ?
    C29 C28 H28 . . 119.8 ?
    C27 C28 H28 . . 119.8 ?
    C28 C29 C24 . . 120.71(12) ?
    C28 C29 H29 . . 119.6 ?
    C24 C29 H29 . . 119.6 ?
    N3 C30 C31 . . 105.72(11) ?
    N3 C30 C24 . . 125.00(11) ?
    C31 C30 C24 . . 129.28(11) ?
    C30 C31 C32 . . 105.90(10) ?
    C30 C31 H31 . . 127.1 ?
    C32 C31 H31 . . 127.1 ?
    N4 C32 C31 . . 110.60(11) ?
    N4 C32 C33 . . 120.04(11) ?
    C31 C32 C33 . . 129.36(11) ?
    C34 C33 C38 . . 118.54(12) ?
    C34 C33 C32 . . 120.53(11) ?
    C38 C33 C32 . . 120.92(11) ?
    C35 C34 C33 . . 120.82(12) ?
    C35 C34 H34 . . 119.6 ?
    C33 C34 H34 . . 119.6 ?
    C34 C35 C36 . . 120.22(12) ?
    C34 C35 H35 . . 119.9 ?
    C36 C35 H35 . . 119.9 ?
    C35 C36 C37 . . 119.68(12) ?
    C35 C36 H36 . . 120.2 ?
    C37 C36 H36 . . 120.2 ?
    C38 C37 C36 . . 120.18(12) ?
    C38 C37 H37 . . 119.9 ?
    C36 C37 H37 . . 119.9 ?
    C37 C38 C33 . . 120.54(12) ?
    C37 C38 H38 . . 119.7 ?
    C33 C38 H38 . . 119.7 ?
loop_
    _geom_torsion_atom_site_label_1
    _geom_torsion_atom_site_label_2
    _geom_torsion_atom_site_label_3
    _geom_torsion_atom_site_label_4
    _geom_torsion_site_symmetry_1
    _geom_torsion_site_symmetry_2
    _geom_torsion_site_symmetry_3
    _geom_torsion_site_symmetry_4
    _geom_torsion
    _geom_torsion_publ_flag
    C7 N1 N2 C9 . . . . -1.03(13) ?
    C7 N1 N2 C16 . . . . -172.16(10) ?
    C30 N3 N4 C32 . . . . 1.25(13) ?
    C23 N3 N4 C32 . . . . 176.48(10) ?
    C6 C1 C2 C3 . . . . 2.09(18) ?
    C7 C1 C2 C3 . . . . -175.13(11) ?
    C1 C2 C3 C4 . . . . 0.03(19) ?
    C2 C3 C4 C5 . . . . -1.84(19) ?
    C3 C4 C5 C6 . . . . 1.5(2) ?
    C4 C5 C6 C1 . . . . 0.7(2) ?
    C2 C1 C6 C5 . . . . -2.44(18) ?
    C7 C1 C6 C5 . . . . 174.77(12) ?
    N2 N1 C7 C8 . . . . 0.96(13) ?
    N2 N1 C7 C1 . . . . -176.53(10) ?
    C2 C1 C7 N1 . . . . 163.03(11) ?
    C6 C1 C7 N1 . . . . -14.11(17) ?
    C2 C1 C7 C8 . . . . -13.94(19) ?
    C6 C1 C7 C8 . . . . 168.91(12) ?
    N1 C7 C8 C9 . . . . -0.56(14) ?
    C1 C7 C8 C9 . . . . 176.64(12) ?
    N1 N2 C9 C8 . . . . 0.70(13) ?
    C16 N2 C9 C8 . . . . 170.59(11) ?
    N1 N2 C9 C10 . . . . 178.87(11) ?
    C16 N2 C9 C10 . . . . -11.24(19) ?
    C7 C8 C9 N2 . . . . -0.08(13) ?
    C7 C8 C9 C10 . . . . -178.13(12) ?
    N2 C9 C10 C15 . . . . 133.94(13) ?
    C8 C9 C10 C15 . . . . -48.33(18) ?
    N2 C9 C10 C11 . . . . -48.95(17) ?
    C8 C9 C10 C11 . . . . 128.77(14) ?
    C15 C10 C11 C12 . . . . -2.44(18) ?
    C9 C10 C11 C12 . . . . -179.55(11) ?
    C10 C11 C12 C13 . . . . 1.29(19) ?
    C11 C12 C13 C14 . . . . 0.9(2) ?
    C12 C13 C14 C15 . . . . -1.9(2) ?
    C13 C14 C15 C10 . . . . 0.7(2) ?
    C11 C10 C15 C14 . . . . 1.45(19) ?
    C9 C10 C15 C14 . . . . 178.63(11) ?
    N1 N2 C16 C17 . . . . 80.61(14) ?
    C9 N2 C16 C17 . . . . -88.81(15) ?
    N2 C16 C17 C18 . . . . -0.12(17) ?
    N2 C16 C17 C22 . . . . 178.22(11) ?
    C22 C17 C18 C19 . . . . 0.35(19) ?
    C16 C17 C18 C19 . . . . 178.68(12) ?
    C17 C18 C19 C20 . . . . -0.05(19) ?
    C18 C19 C20 C21 . . . . -0.25(19) ?
    C19 C20 C21 C22 . . . . 0.26(19) ?
    C20 C21 C22 C17 . . . . 0.05(19) ?
    C20 C21 C22 C23 . . . . -178.07(12) ?
    C18 C17 C22 C21 . . . . -0.34(18) ?
    C16 C17 C22 C21 . . . . -178.73(11) ?
    C18 C17 C22 C23 . . . . 177.85(11) ?
    C16 C17 C22 C23 . . . . -0.54(17) ?
    N4 N3 C23 C22 . . . . 83.93(13) ?
    C30 N3 C23 C22 . . . . -101.75(14) ?
    C21 C22 C23 N3 . . . . -7.11(18) ?
    C17 C22 C23 N3 . . . . 174.76(11) ?
    C29 C24 C25 C26 . . . . -0.24(18) ?
    C30 C24 C25 C26 . . . . 175.24(11) ?
    C24 C25 C26 C27 . . . . 0.67(19) ?
    C25 C26 C27 C28 . . . . -0.32(19) ?
    C26 C27 C28 C29 . . . . -0.48(19) ?
    C27 C28 C29 C24 . . . . 0.92(19) ?
    C25 C24 C29 C28 . . . . -0.55(18) ?
    C30 C24 C29 C28 . . . . -176.14(11) ?
    N4 N3 C30 C31 . . . . -0.82(13) ?
    C23 N3 C30 C31 . . . . -175.41(11) ?
    N4 N3 C30 C24 . . . . 179.45(11) ?
    C23 N3 C30 C24 . . . . 4.86(19) ?
    C25 C24 C30 N3 . . . . 45.84(17) ?
    C29 C24 C30 N3 . . . . -138.73(12) ?
    C25 C24 C30 C31 . . . . -133.82(13) ?
    C29 C24 C30 C31 . . . . 41.61(18) ?
    N3 C30 C31 C32 . . . . 0.06(13) ?
    C24 C30 C31 C32 . . . . 179.77(12) ?
    N3 N4 C32 C31 . . . . -1.19(13) ?
    N3 N4 C32 C33 . . . . 178.62(10) ?
    C30 C31 C32 N4 . . . . 0.72(14) ?
    C30 C31 C32 C33 . . . . -179.07(12) ?
    N4 C32 C33 C34 . . . . -162.24(11) ?
    C31 C32 C33 C34 . . . . 17.52(19) ?
    N4 C32 C33 C38 . . . . 17.77(17) ?
    C31 C32 C33 C38 . . . . -162.47(12) ?
    C38 C33 C34 C35 . . . . 0.53(18) ?
    C32 C33 C34 C35 . . . . -179.46(11) ?
    C33 C34 C35 C36 . . . . -1.34(19) ?
    C34 C35 C36 C37 . . . . 1.10(19) ?
    C35 C36 C37 C38 . . . . -0.05(19) ?
    C36 C37 C38 C33 . . . . -0.76(18) ?
    C34 C33 C38 C37 . . . . 0.52(18) ?
    C32 C33 C38 C37 . . . . -179.49(11) ?
