# Supplementary material for: 1,2-Bis[(3,5-diphenyl-1H-pyrazol-1-yl)meth­yl]benzene
Source: Acta Crystallogr Sect E Struct Rep Online. 2012 Jul 28;68(Pt 8):o2584. doi: 10.1107/S1600536812032801 (PMC3415022; doi:10.1107/S1600536812032801)
Supplement: Supplementary file 2 [file e-68-o2584-Isup2.hkl]

# 
# h,k,l, Fc-squared, Fo-squared, sigma(Fo-squared) and status flag 
# 
data_I
_shelx_title ' DARKWA103 IN P2(1)/C' 
_shelx_refln_list_code          4 
_shelx_F_calc_maximum      307.62 
_exptl_crystal_F_000      1144.00 
_reflns_d_resolution_high  0.8116 
 
loop_ 
 _symmetry_equiv_pos_as_xyz 
 'x, y, z' 
 '-x, y+1/2, -z+1/2' 
 '-x, -y, -z' 
 'x, -y-1/2, z-1/2' 
 
_cell_length_a    14.5338 
_cell_length_b    13.6779 
_cell_length_c    15.0051 
_cell_angle_alpha  90.000 
_cell_angle_beta  110.102 
_cell_angle_gamma  90.000 
 
_shelx_F_squared_multiplier     1.000 
 
loop_ 
 _refln_index_h 
 _refln_index_k 
 _refln_index_l 
 _refln_F_squared_calc 
 _refln_F_squared_meas 
 _refln_F_squared_sigma 
 _refln_observed_status 
   1   0   0      707.62      684.00      6.72 o 
   2   0   0     7067.28     6664.47     47.37 o 
   3   0   0      159.85      174.55      4.66 o 
   4   0   0      164.19      159.70      4.78 o 
   5   0   0     3103.90     2860.78     21.98 o 
   6   0   0      978.81     1053.28     11.64 o 
   7   0   0       24.59       15.48      4.31 o 
   8   0   0        7.04        7.58      4.25 o 
   9   0   0      938.69      964.92     24.91 o 
  10   0   0      626.81      606.42     16.70 o 
  11   0   0      399.17      391.32     11.36 o 
  12   0   0       82.13       66.08      6.73 o 
  13   0   0        0.35        0.23      5.58 o 
  14   0   0      304.94      307.07     13.16 o 
  15   0   0       80.18       85.05      9.22 o 
  16   0   0        7.07        0.35      5.19 o 
   1   1   0     1020.17     1025.29      7.99 o 
   2   1   0      953.85      923.96      6.51 o 
   3   1   0      580.33      546.37      6.35 o 
   4   1   0       10.91        5.20      2.24 o 
   5   1   0     1584.94     1519.63     10.92 o 
   6   1   0       91.45      109.03      3.48 o 
   7   1   0      437.04      497.11      6.82 o 
   8   1   0       31.68       27.56      3.33 o 
   9   1   0     1651.61     1747.97     15.13 o 
  10   1   0      948.18      913.83     15.79 o 
  11   1   0      517.58      492.91      8.76 o 
  12   1   0      312.12      301.27     12.89 o 
  13   1   0      127.96      122.09      5.54 o 
  14   1   0       47.15       61.63      6.53 o 
  15   1   0        2.94        6.48      4.01 o 
  16   1   0       56.05       60.10      5.91 o 
   0   2   0     1241.20     1115.69     12.14 o 
   1   2   0      537.73      517.44      5.22 o 
   2   2   0    28176.39    27122.12    159.08 o 
   3   2   0      942.76      988.84     10.49 o 
   4   2   0     2331.58     2327.89     16.46 o 
   5   2   0       13.41       16.03      2.80 o 
   6   2   0     1006.67     1043.28      9.22 o 
   7   2   0     4872.94     5017.06     27.66 o 
   8   2   0      419.47      465.52      7.21 o 
   9   2   0      325.17      412.60      7.69 o 
  10   2   0        5.75       -0.56      4.07 o 
  11   2   0       11.34        9.74      3.75 o 
  12   2   0        4.79        2.49      3.92 o 
  13   2   0     1972.49     1844.47     20.36 o 
  14   2   0       28.39       25.94      4.84 o 
  15   2   0      363.47      378.91      9.00 o 
  16   2   0       42.18       44.69      7.51 o 
   1   3   0     4691.43     4551.58     27.94 o 
   2   3   0     5521.51     5123.16     31.16 o 
   3   3   0     3663.92     3553.71     23.84 o 
   4   3   0      280.59      313.61      5.83 o 
   5   3   0      207.60      228.86      5.12 o 
   6   3   0      573.31      633.44      7.35 o 
   7   3   0       93.68       76.17      3.62 o 
   8   3   0      143.49      152.56      4.81 o 
   9   3   0       45.65       41.66      4.20 o 
  10   3   0      161.46      162.54      5.86 o 
  11   3   0       70.26       63.62      4.24 o 
  12   3   0        0.49        7.57      4.33 o 
  13   3   0      456.48      461.96     10.35 o 
  14   3   0     1190.50     1235.90     15.69 o 
  15   3   0       89.70      103.24     11.29 o 
  16   3   0     1025.11     1020.01     21.21 o 
   0   4   0     2017.11     2007.64     20.02 o 
   1   4   0     1464.02     1492.01     11.51 o 
   2   4   0     1612.97     1595.07     11.69 o 
   3   4   0      218.23      231.74      4.72 o 
   4   4   0     2047.85     2048.75     14.97 o 
   5   4   0      885.98      923.56      9.23 o 
   6   4   0      385.49      411.90      6.40 o 
   7   4   0      421.40      412.78      6.53 o 
   8   4   0        0.45        6.15      2.93 o 
   9   4   0      123.17      131.88      5.02 o 
  10   4   0      114.87      109.72      5.62 o 
  11   4   0       34.97       51.66      5.51 o 
  12   4   0       41.08       56.66      5.46 o 
  13   4   0       99.93      116.23      6.89 o 
  14   4   0      466.69      479.01     14.50 o 
  15   4   0      151.51      150.06     11.28 o 
  16   4   0       12.30        7.32     10.33 o 
   1   5   0       88.48       79.69      4.40 o 
   2   5   0     1101.00     1064.89      9.62 o 
   3   5   0      187.77      190.84      4.48 o 
   4   5   0     1048.38     1105.02     11.72 o 
   5   5   0      432.34      439.44      7.62 o 
   6   5   0       13.04       16.42      3.01 o 
   7   5   0      274.96      294.18      6.27 o 
   8   5   0       38.12       45.30      3.77 o 
   9   5   0       61.34       59.90      4.60 o 
  10   5   0       35.35       38.40      3.87 o 
  11   5   0       66.01       72.29      4.94 o 
  12   5   0       18.38       18.51      4.75 o 
  13   5   0       73.36       60.81      5.41 o 
  14   5   0      423.56      399.00     10.73 o 
  15   5   0       29.78       20.85      5.91 o 
  16   5   0       81.86       89.18     10.33 o 
   0   6   0        9.56       15.56      3.90 o 
   1   6   0      479.59      531.24      7.51 o 
   2   6   0     3666.79     3905.82     25.35 o 
   3   6   0       69.33       65.67      4.76 o 
   4   6   0     1302.61     1322.90     12.90 o 
   5   6   0     2159.25     2318.30     18.98 o 
   6   6   0       76.91       68.38      3.91 o 
   7   6   0        6.38       -0.27      3.04 o 
   8   6   0       20.13       21.96      3.77 o 
   9   6   0      376.73      359.01      7.55 o 
  10   6   0       46.78       42.17      4.33 o 
  11   6   0       12.12       15.30      4.15 o 
  12   6   0      454.68      426.54      9.28 o 
  13   6   0      327.88      331.87     10.32 o 
  14   6   0       58.50       61.50      5.41 o 
  15   6   0        2.37       -3.75      3.75 o 
   1   7   0     2768.01     3113.44     22.92 o 
   2   7   0       83.87       88.76      4.34 o 
   3   7   0      411.61      392.31      7.72 o 
   4   7   0      276.19      295.98      6.65 o 
   5   7   0      566.86      485.00      7.93 o 
   6   7   0      174.44      150.50      5.25 o 
   7   7   0      151.09      153.27      6.69 o 
   8   7   0      512.42      461.30      8.99 o 
   9   7   0       88.48       82.57      4.63 o 
  10   7   0      527.87      462.78      8.31 o 
  11   7   0       62.50       58.06      4.80 o 
  12   7   0       22.72       25.03      4.37 o 
  13   7   0       28.57       32.52      4.78 o 
  14   7   0      110.22      130.42      6.44 o 
  15   7   0      370.87      434.38     13.60 o 
   0   8   0      244.76      227.83     18.88 o 
   1   8   0        0.34        1.21      2.92 o 
   2   8   0      154.19      173.20      6.02 o 
   3   8   0       69.22       52.31      4.46 o 
   4   8   0     1401.44     1405.75     15.25 o 
   5   8   0      213.49      213.14      8.37 o 
   6   8   0       48.53       46.36      4.82 o 
   7   8   0      215.81      202.67      8.39 o 
   8   8   0     7073.51     6561.38     42.00 o 
   9   8   0       11.59        9.17      3.76 o 
  10   8   0     1426.24     1357.38     13.59 o 
  11   8   0        7.18        9.55      3.82 o 
  12   8   0      273.47      266.63      7.45 o 
  13   8   0       24.51       16.33      4.52 o 
  14   8   0       22.67       15.72      4.02 o 
   1   9   0      856.17      882.91     17.89 o 
   2   9   0     1197.42     1219.52     21.76 o 
   3   9   0      693.11      794.57     12.57 o 
   4   9   0      117.40      104.63      7.54 o 
   5   9   0       18.52       18.44      3.64 o 
   6   9   0      914.06      860.53     10.83 o 
   7   9   0       44.91       57.48      4.40 o 
   8   9   0      516.59      537.28      9.67 o 
   9   9   0     1297.59     1223.51     12.66 o 
  10   9   0       18.03       29.93      4.22 o 
  11   9   0      127.48      112.14      5.40 o 
  12   9   0        0.00        3.24      3.83 o 
  13   9   0      771.97      799.79     11.32 o 
  14   9   0       23.36       21.66      5.04 o 
   0  10   0      121.95       71.34     21.59 o 
   1  10   0      320.35      284.82     15.99 o 
   2  10   0      187.75      199.80     11.17 o 
   3  10   0       98.07      111.60      8.17 o 
   4  10   0      332.35      336.66      9.56 o 
   5  10   0      553.24      531.20      7.96 o 
   6  10   0       61.59       57.63      4.15 o 
   7  10   0       55.17       51.61      4.23 o 
   8  10   0        5.94        5.68      3.60 o 
   9  10   0        0.00       -0.84      3.57 o 
  10  10   0      507.57      455.69      8.09 o 
  11  10   0       41.78       50.93      4.21 o 
  12  10   0       46.24       48.89      4.37 o 
  13  10   0      128.01      136.46      5.68 o 
   1  11   0      156.16      140.81     28.16 o 
   2  11   0      779.75      826.56     55.87 o 
   3  11   0      143.92      142.70      7.03 o 
   4  11   0     2493.90     2382.86     29.88 o 
   5  11   0     2003.70     1763.92     18.96 o 
   6  11   0     2289.35     2123.38     19.22 o 
   7  11   0      128.84      139.02      4.99 o 
   8  11   0      311.09      302.85      6.82 o 
   9  11   0        1.84        2.64      3.40 o 
  10  11   0      113.60      122.11      4.83 o 
  11  11   0       16.25       21.43      4.39 o 
  12  11   0        6.80        2.87      3.82 o 
   2  12   0       17.45       11.26     15.02 o 
   3  12   0      645.02      578.88     21.57 o 
   4  12   0      188.51      135.02      9.35 o 
   5  12   0        0.47        5.24      4.39 o 
   6  12   0      166.05      160.11      6.98 o 
   7  12   0      187.78      186.19      7.51 o 
   8  12   0       58.95       53.87      5.09 o 
   9  12   0        2.84       -0.21      3.98 o 
  10  12   0       28.29       17.11      4.04 o 
  11  12   0        4.52       -3.11      4.25 o 
   2  13   0        5.24       20.65     14.08 o 
   3  13   0      520.50      431.81     27.22 o 
   4  13   0      191.47      167.73     13.94 o 
   5  13   0        5.43        4.37      7.71 o 
   6  13   0       58.70       60.19      6.77 o 
   7  13   0        5.01        8.42      5.26 o 
   8  13   0      240.32      267.99     10.37 o 
   9  13   0       36.11       42.24      5.74 o 
  10  13   0       21.26       49.75      5.96 o 
   3  14   0      278.79      301.33     22.53 o 
   4  14   0        0.01      -12.20     12.20 o 
   5  14   0        8.13       16.31     15.96 o 
   6  14   0       25.15       18.77      8.63 o 
   7  14   0       44.19       50.12      7.05 o 
   8  14   0       28.83       23.31      5.03 o 
   9  14   0        7.63       15.96      8.45 o 
   3  15   0        7.55       16.90     12.20 o 
   4  15   0       62.95       61.96     13.14 o 
   5  15   0       51.53       71.34     13.14 o 
   6  15   0       10.74        0.94      9.39 o 
   7  15   0        3.51       13.14      8.45 o 
 -16   1   1      195.52      200.56      7.01 o 
 -15   1   1       58.74       58.35      5.42 o 
 -14   1   1      841.84      856.96     12.76 o 
 -13   1   1     1219.83     1252.15     15.71 o 
 -12   1   1      182.19      195.50      6.26 o 
 -11   1   1      263.61      273.35      7.53 o 
 -10   1   1       49.32       45.28      4.96 o 
  -9   1   1       81.74       89.02      4.38 o 
  -8   1   1      979.14     1045.97     10.56 o 
  -7   1   1     1321.19     1391.72     11.80 o 
  -6   1   1      574.20      574.78      8.06 o 
  -5   1   1      182.95      182.08      3.62 o 
  -4   1   1     1063.92     1016.60      8.18 o 
  -3   1   1     3945.73     3971.64     20.82 o 
  -2   1   1       15.86       27.88      2.01 o 
  -1   1   1      194.56      171.10      2.48 o 
   0   1   1     9141.33     8603.61     48.82 o 
   1   1   1     1413.14     1267.56      8.92 o 
   2   1   1      796.14      816.77      6.28 o 
   3   1   1     4869.32     4932.42     26.61 o 
   4   1   1       50.25       39.13      2.51 o 
   5   1   1      215.02      239.71      4.25 o 
   6   1   1      438.93      491.56      6.38 o 
   7   1   1       12.36       16.99      3.03 o 
   8   1   1      514.46      556.38      8.03 o 
   9   1   1      742.59      762.65      9.72 o 
  10   1   1       78.48       74.45      4.98 o 
  11   1   1      533.50      528.96      8.28 o 
  12   1   1        2.65        3.66      3.97 o 
  13   1   1      658.72      657.21     10.92 o 
  14   1   1      100.65      104.79      7.00 o 
  15   1   1        4.01        5.61      5.17 o 
  16   1   1        3.16        0.40      6.10 o 
 -16   2   1      236.35      231.89      9.73 o 
 -15   2   1       17.94       22.89      5.02 o 
 -14   2   1      353.10      342.86      8.91 o 
 -13   2   1      421.48      422.16      9.39 o 
 -12   2   1       21.72       27.60      4.46 o 
 -11   2   1     2543.77     2414.25     22.21 o 
 -10   2   1       63.94       80.39      5.31 o 
  -9   2   1      489.84      538.78      9.04 o 
  -8   2   1      628.85      653.04      7.83 o 
  -7   2   1     1891.45     1935.52     12.89 o 
  -6   2   1      787.27      803.42      8.82 o 
  -5   2   1      297.50      265.31      4.97 o 
  -4   2   1      148.77      172.16      3.86 o 
  -3   2   1      928.77      897.74      6.82 o 
  -2   2   1      355.74      385.49      4.28 o 
  -1   2   1     1351.45     1197.39     10.83 o 
   0   2   1      859.93      767.40      6.65 o 
   1   2   1     1400.99     1362.22      9.92 o 
   2   2   1     6909.67     6679.07     39.39 o 
   3   2   1     1048.40     1120.66      9.57 o 
   4   2   1      256.26      282.52      5.21 o 
   5   2   1      324.06      293.83      5.51 o 
   6   2   1     2935.21     3058.21     18.30 o 
   7   2   1     1129.39     1190.02     11.26 o 
   8   2   1      123.71      141.00      5.37 o 
   9   2   1     1139.31     1074.66     12.27 o 
  10   2   1        2.01       -0.77      3.78 o 
  11   2   1      334.42      333.13      7.20 o 
  12   2   1       99.79       97.81      7.15 o 
  13   2   1     1205.64     1236.26     16.94 o 
  14   2   1      199.66      174.32      7.87 o 
  15   2   1       12.77       10.84      4.65 o 
  16   2   1       64.86       62.94      6.28 o 
 -16   3   1        0.92       -4.42      4.42 o 
 -15   3   1      686.02      738.51     13.21 o 
 -14   3   1     1101.33     1097.42     14.30 o 
 -13   3   1      149.32      165.36      6.33 o 
 -12   3   1       58.74       61.12      5.24 o 
 -11   3   1       61.72       54.13      4.01 o 
 -10   3   1      160.93      160.49      6.08 o 
  -9   3   1      143.01      131.89      4.86 o 
  -8   3   1       12.42       14.44      2.90 o 
  -7   3   1       99.50       86.86      3.74 o 
  -6   3   1     1177.87     1192.62     10.77 o 
  -5   3   1       11.66       10.20      2.93 o 
  -4   3   1      531.73      510.25      7.33 o 
  -3   3   1      224.16      244.06      3.97 o 
  -2   3   1     4545.05     4366.53     26.13 o 
  -1   3   1      547.66      563.09      6.10 o 
   0   3   1      578.57      591.68      6.33 o 
   1   3   1    27120.53    26262.40    146.77 o 
   2   3   1     5624.67     5399.09     33.11 o 
   3   3   1     1696.45     1736.63     13.10 o 
   4   3   1      718.91      785.40      8.25 o 
   5   3   1     2666.10     2882.57     19.30 o 
   6   3   1      153.66      165.57      4.25 o 
   7   3   1       70.69       69.19      3.62 o 
   8   3   1      156.44      173.26      5.23 o 
   9   3   1       30.79       38.97      4.23 o 
  10   3   1      163.68      165.89      6.18 o 
  11   3   1      360.80      329.65     10.22 o 
  12   3   1     2691.82     2673.05     28.20 o 
  13   3   1      602.69      545.46     13.37 o 
  14   3   1      118.32      127.83     13.02 o 
  15   3   1       28.79       28.60      7.99 o 
  16   3   1       83.97       80.73     10.33 o 
 -16   4   1      727.80      784.45     19.25 o 
 -15   4   1       60.53       69.73      7.71 o 
 -14   4   1       17.69       15.46      5.38 o 
 -13   4   1      554.79      575.03     10.33 o 
 -12   4   1      109.78      102.19      5.28 o 
 -11   4   1      487.38      495.56      8.33 o 
 -10   4   1        0.37       -3.67      3.67 o 
  -9   4   1       38.68       33.22      3.56 o 
  -8   4   1        0.00        3.71      2.66 o 
  -7   4   1        0.68       -0.29      2.68 o 
  -6   4   1        0.02       -1.14      2.66 o 
  -5   4   1     6575.82     6562.62     38.76 o 
  -4   4   1      410.88      441.04      6.35 o 
  -3   4   1      538.53      485.49      5.53 o 
  -2   4   1      940.81      874.37      8.03 o 
  -1   4   1       93.39       75.22      3.24 o 
   0   4   1      314.29      298.39      5.09 o 
   1   4   1      967.71      917.14      8.45 o 
   2   4   1     1956.71     2021.53     15.54 o 
   3   4   1     2156.93     2117.81     15.98 o 
   4   4   1      323.51      325.45      5.55 o 
   5   4   1     1100.40     1196.65     10.92 o 
   6   4   1     1684.05     1666.65     13.99 o 
   7   4   1       19.56       36.74      3.28 o 
   8   4   1       90.67      117.55      4.81 o 
   9   4   1       47.55       54.79      4.83 o 
  10   4   1       45.37       56.50      4.69 o 
  11   4   1        0.24       -3.40      4.13 o 
  12   4   1     1156.33     1169.14     14.38 o 
  13   4   1      609.89      646.25     12.94 o 
  14   4   1      117.65      152.98     11.92 o 
  15   4   1      968.71      966.33     25.81 o 
 -16   5   1       32.98       21.18     21.59 o 
 -15   5   1      160.00      151.24      7.85 o 
 -14   5   1      114.73      107.50      7.27 o 
 -13   5   1      529.50      538.06     10.59 o 
 -12   5   1      539.79      522.92     10.71 o 
 -11   5   1      474.43      466.87      7.45 o 
 -10   5   1      648.58      652.90      8.23 o 
  -9   5   1      842.48      805.60     10.69 o 
  -8   5   1      801.32      916.13      9.90 o 
  -7   5   1     1104.80     1115.89     10.61 o 
  -6   5   1     2601.46     2640.93     19.03 o 
  -5   5   1       19.10       13.39      2.94 o 
  -4   5   1       22.80       29.11      3.19 o 
  -3   5   1     5620.87     5927.48     33.43 o 
  -2   5   1      235.66      256.27      5.06 o 
  -1   5   1     3029.73     3091.19     20.17 o 
   0   5   1      606.68      629.87      7.24 o 
   1   5   1       40.77       44.07      2.92 o 
   2   5   1     5433.08     5588.67     33.40 o 
   3   5   1      307.00      342.95      6.11 o 
   4   5   1     3017.41     3031.51     20.91 o 
   5   5   1     7241.28     7653.35     43.62 o 
   6   5   1        3.10        6.92      3.18 o 
   7   5   1        0.91       10.23      3.10 o 
   8   5   1      546.96      561.37      8.94 o 
   9   5   1      212.54      200.62      5.98 o 
  10   5   1       70.40       69.28      4.29 o 
  11   5   1       55.18       45.85      4.93 o 
  12   5   1        7.03        7.97      4.83 o 
  13   5   1       27.44       22.14      5.04 o 
  14   5   1      240.69      236.26      9.50 o 
  15   5   1      717.63      713.43     18.59 o 
 -16   6   1       42.13       35.67      8.45 o 
 -15   6   1      238.30      252.91      7.76 o 
 -14   6   1        2.30       -2.40      4.92 o 
 -13   6   1       37.94       38.13      5.95 o 
 -12   6   1      341.98      309.75      7.74 o 
 -11   6   1       24.41       19.18      4.22 o 
 -10   6   1      604.18      601.72      9.43 o 
  -9   6   1       17.28        9.28      4.12 o 
  -8   6   1      134.82      150.47      5.54 o 
  -7   6   1     1125.57     1168.93     12.69 o 
  -6   6   1      983.10      945.96     10.79 o 
  -5   6   1      101.91      109.69      4.30 o 
  -4   6   1     1014.95     1132.19     11.62 o 
  -3   6   1      379.62      414.77      7.35 o 
  -2   6   1      174.79      203.04      4.76 o 
  -1   6   1       19.58       28.06      3.07 o 
   0   6   1      387.47      378.67      6.13 o 
   1   6   1     1638.81     1692.52     13.01 o 
   2   6   1     5162.88     5476.11     33.65 o 
   3   6   1      531.74      546.48      8.15 o 
   4   6   1        5.00        5.33      2.92 o 
   5   6   1        0.53        1.39      2.94 o 
   6   6   1      169.60      184.49      5.23 o 
   7   6   1       55.80       65.66      4.08 o 
   8   6   1      369.53      370.44      8.32 o 
   9   6   1     1008.18      938.24     11.39 o 
  10   6   1        1.94       -0.43      3.75 o 
  11   6   1        0.01        3.49      3.94 o 
  12   6   1       27.38       25.30      4.70 o 
  13   6   1       10.92       14.29      4.63 o 
  14   6   1        0.65       -4.35      4.35 o 
  15   6   1      102.61      133.15      8.94 o 
 -15   7   1        0.07        5.73      3.82 o 
 -14   7   1       12.77       18.06      4.48 o 
 -13   7   1       36.00       38.73      5.35 o 
 -12   7   1      314.24      301.20     10.66 o 
 -11   7   1      346.83      362.05      7.73 o 
 -10   7   1     2650.92     2408.94     20.48 o 
  -9   7   1      701.13      682.26      9.72 o 
  -8   7   1       86.22       92.40      5.00 o 
  -7   7   1        3.14        4.85      3.59 o 
  -6   7   1        0.00       -0.03      3.87 o 
  -5   7   1       11.92        9.67      3.18 o 
  -4   7   1      356.20      403.74      7.48 o 
  -3   7   1      702.30      801.07     10.74 o 
  -2   7   1       14.15       14.61      3.14 o 
  -1   7   1     3093.51     3361.37     22.33 o 
   0   7   1     2070.97     2224.21     16.51 o 
   1   7   1     3558.40     3972.21     28.97 o 
   2   7   1      580.45      637.73      8.87 o 
   3   7   1       49.99       40.45      3.40 o 
   4   7   1     1035.72      989.48     12.49 o 
   5   7   1       68.90       82.01      4.17 o 
   6   7   1      614.41      550.70      9.04 o 
   7   7   1      727.17      625.94      9.84 o 
   8   7   1       73.26       85.54      4.43 o 
   9   7   1       22.13       22.25      3.89 o 
  10   7   1      116.79      132.81      5.50 o 
  11   7   1     1731.49     1642.38     16.54 o 
  12   7   1      102.00      124.46      6.40 o 
  13   7   1       54.70       59.25      5.00 o 
  14   7   1       35.81       49.61      4.51 o 
 -15   8   1        3.86       12.65      7.51 o 
 -14   8   1        3.82        4.40      4.16 o 
 -13   8   1       21.81       16.26      4.19 o 
 -12   8   1        4.07        7.29      4.28 o 
 -11   8   1     1067.36     1005.80     12.25 o 
 -10   8   1       47.42       34.09      4.14 o 
  -9   8   1      172.27      149.98      5.45 o 
  -8   8   1      139.57      132.86      5.40 o 
  -7   8   1       80.07       82.06      4.89 o 
  -6   8   1       29.06       31.15      4.95 o 
  -5   8   1      373.27      350.45      8.14 o 
  -4   8   1       27.38       47.44      4.07 o 
  -3   8   1      368.88      378.28     12.28 o 
  -2   8   1      684.93      728.36     11.80 o 
  -1   8   1      289.21      278.83      7.81 o 
   0   8   1      492.96      534.21      9.01 o 
   1   8   1      285.72      284.81      7.47 o 
   2   8   1      512.86      551.82      9.72 o 
   3   8   1     1415.54     1427.75     15.18 o 
   4   8   1       42.53       27.72      3.87 o 
   5   8   1       99.27       94.29      5.52 o 
   6   8   1     1002.13      920.08     11.79 o 
   7   8   1      540.78      494.49      7.45 o 
   8   8   1     1030.80      951.66     10.83 o 
   9   8   1       35.88       43.36      5.23 o 
  10   8   1       10.05        3.57      3.74 o 
  11   8   1       76.12       63.13      4.63 o 
  12   8   1       72.08       64.09      4.80 o 
  13   8   1        2.87        8.37      4.70 o 
  14   8   1        5.97        2.07      3.40 o 
 -14   9   1       32.76       37.66      4.80 o 
 -13   9   1        0.00        0.64      3.64 o 
 -12   9   1        6.95        2.34      3.73 o 
 -11   9   1        5.27        4.61      3.59 o 
 -10   9   1       31.89       35.74      4.08 o 
  -9   9   1     1215.07     1225.14     13.08 o 
  -8   9   1       83.78       73.52      4.53 o 
  -7   9   1      278.93      277.96      7.00 o 
  -6   9   1       34.35       37.67      4.22 o 
  -5   9   1        8.29        4.25      4.05 o 
  -4   9   1     1067.73     1025.63     15.23 o 
  -3   9   1       80.61       76.41      5.93 o 
  -2   9   1      377.10      391.40      9.40 o 
  -1   9   1       26.01       26.74      5.31 o 
   0   9   1      149.91      147.68      6.82 o 
   1   9   1       74.41       68.01      5.55 o 
   2   9   1      197.17      195.29      7.18 o 
   3   9   1     1494.39     1532.42     18.18 o 
   4   9   1      182.72      185.00      9.14 o 
   5   9   1      269.16      276.97      7.19 o 
   6   9   1      136.43      127.61      4.76 o 
   7   9   1      347.79      341.14      7.20 o 
   8   9   1        7.16       12.41      3.81 o 
   9   9   1       21.66       30.45      4.00 o 
  10   9   1       32.97       41.06      4.94 o 
  11   9   1       65.59       67.10      4.89 o 
  12   9   1       24.64       24.79      4.19 o 
  13   9   1        0.00       -2.46      3.47 o 
 -13  10   1       56.65       48.08      3.90 o 
 -12  10   1      190.16      223.61      6.45 o 
 -11  10   1       10.94        8.37      4.79 o 
 -10  10   1       16.26       11.07      3.63 o 
  -9  10   1        4.24        5.83      3.73 o 
  -8  10   1       38.31       31.84      4.11 o 
  -7  10   1       84.33       93.75      6.61 o 
  -6  10   1        0.46       -1.16      3.36 o 
  -5  10   1      183.86      192.95      6.30 o 
  -4  10   1     1478.21     1377.51     30.27 o 
  -3  10   1     1964.09     1919.93     30.88 o 
  -2  10   1      302.57      310.81     21.70 o 
  -1  10   1        5.37       -3.11      8.04 o 
   0  10   1        3.78       12.43      7.53 o 
   1  10   1     1189.43     1121.81     24.08 o 
   2  10   1      559.21      548.28     14.03 o 
   3  10   1      535.47      499.53     11.20 o 
   4  10   1      844.70      809.06     11.65 o 
   5  10   1      466.23      422.31      9.41 o 
   6  10   1      118.38      122.44      5.31 o 
   7  10   1        3.60        5.83      3.60 o 
   8  10   1        4.13        5.74      4.08 o 
   9  10   1      133.97      136.80      5.86 o 
  10  10   1        2.56        3.56      4.47 o 
  11  10   1      234.13      211.99      6.45 o 
  12  10   1       44.72       32.98      4.07 o 
  13  10   1        2.94       -2.35      5.42 o 
 -13  11   1       83.97      103.17      6.31 o 
 -12  11   1       96.01      102.64      6.07 o 
 -11  11   1       34.76       31.10      4.39 o 
 -10  11   1       40.31       40.39      4.12 o 
  -9  11   1       18.07       15.30      3.84 o 
  -8  11   1        2.90        1.54      3.76 o 
  -7  11   1      135.52      118.89      6.74 o 
  -6  11   1       92.50       79.25      5.71 o 
  -5  11   1      179.97      182.94      7.46 o 
  -4  11   1      125.74      115.79      6.52 o 
  -3  11   1      671.72      637.68     14.09 o 
  -2  11   1      243.67      275.05     14.73 o 
  -1  11   1       53.57       64.77     15.02 o 
   1  11   1        2.08       14.13     10.20 o 
   2  11   1      191.38      198.38     17.71 o 
   3  11   1      139.74      160.55      8.27 o 
   4  11   1     1613.18     1514.74     21.24 o 
   5  11   1      169.50      171.83      6.29 o 
   6  11   1      546.79      536.63      9.73 o 
   7  11   1       23.09       28.08      3.89 o 
   8  11   1      152.36      148.69      5.19 o 
   9  11   1        1.73       -1.67      3.66 o 
  10  11   1        4.14        3.86      3.30 o 
  11  11   1        4.82        1.11      3.62 o 
  12  11   1        0.47        4.06      3.66 o 
 -12  12   1      379.18      418.37     10.65 o 
 -11  12   1       59.48       78.42      5.04 o 
 -10  12   1       31.67       24.26      4.75 o 
  -9  12   1      649.87      704.59     11.96 o 
  -8  12   1        6.54        8.45      4.42 o 
  -7  12   1      845.23      845.69     12.78 o 
  -6  12   1      604.93      537.64     10.29 o 
  -5  12   1      393.51      387.59     10.92 o 
  -4  12   1      163.12      168.66     11.68 o 
  -3  12   1      971.69      887.80     21.12 o 
  -2  12   1       28.31       34.73     10.62 o 
   1  12   1       22.16       20.65     15.96 o 
   2  12   1      100.49       89.18     17.84 o 
   3  12   1     1344.84     1100.22     38.96 o 
   4  12   1      634.17      654.05     12.60 o 
   5  12   1     1287.67     1241.28     14.64 o 
   6  12   1       34.85       58.91      4.75 o 
   7  12   1       47.64       49.04      4.56 o 
   8  12   1       10.10       -2.62      3.94 o 
   9  12   1       27.16       36.11      5.29 o 
  10  12   1      220.42      259.96      7.89 o 
  11  12   1       20.82       20.03      5.83 o 
 -10  13   1      288.17      360.07     14.48 o 
  -9  13   1      134.19      178.49      7.30 o 
  -8  13   1        7.07       12.69      5.49 o 
  -7  13   1       44.78       45.43      6.19 o 
  -6  13   1      173.65      183.75     13.96 o 
  -5  13   1      423.03      347.13     14.27 o 
  -4  13   1      409.31      333.98     14.27 o 
  -3  13   1      351.67      346.48     17.92 o 
   2  13   1       49.34       56.32     15.96 o 
   3  13   1        3.83        0.00     13.14 o 
   4  13   1       10.26       -3.75     13.14 o 
   5  13   1       94.17       94.46     12.09 o 
   6  13   1      515.52      569.57     14.18 o 
   7  13   1      288.64      298.20      8.54 o 
   8  13   1       38.59       57.58      5.23 o 
   9  13   1       31.32       41.03      5.38 o 
  10  13   1      134.00      163.17     12.21 o 
  -9  14   1       10.89       15.41      5.04 o 
  -8  14   1      113.70      149.19      8.30 o 
  -7  14   1       52.38       48.46      6.21 o 
  -6  14   1        1.84       -0.10      9.71 o 
  -5  14   1      159.68      160.97     12.94 o 
  -4  14   1       35.25       18.77      9.29 o 
  -3  14   1      108.30      110.77     16.90 o 
   2  14   1      135.44      183.99     19.71 o 
   3  14   1        2.14      -10.33     13.14 o 
   4  14   1        7.02        4.69     12.20 o 
   5  14   1       23.29       20.65     13.14 o 
   6  14   1        1.11        1.88      7.97 o 
   7  14   1      106.27      181.98     11.60 o 
   8  14   1       36.08       37.75      6.46 o 
  -7  15   1      252.64      240.31     15.96 o 
  -6  15   1        0.85       -2.82     10.33 o 
  -5  15   1       11.78        5.63     11.26 o 
  -4  15   1        2.12       28.16     12.20 o 
   3  15   1        8.52        3.75     11.26 o 
   4  15   1      102.82      107.01     14.08 o 
   5  15   1        0.56        9.39     10.33 o 
   6  15   1        0.25       -4.69      9.39 o 
   7  15   1       39.77       69.47     10.33 o 
 -17   0   2      214.13      206.52     14.08 o 
 -16   0   2       59.05       48.62      7.88 o 
 -15   0   2      269.22      281.97     12.39 o 
 -14   0   2     1791.82     1770.59     25.00 o 
 -13   0   2     2133.21     2160.88     29.68 o 
 -12   0   2      109.51      101.09      9.08 o 
 -11   0   2      655.35      626.04     15.72 o 
 -10   0   2     1105.40     1118.53     20.37 o 
  -9   0   2      266.75      334.63     11.61 o 
  -8   0   2        9.29        6.39      3.65 o 
  -7   0   2     1361.83     1500.70     17.43 o 
  -6   0   2       44.60       65.37      3.59 o 
  -5   0   2     2456.95     2673.24     22.06 o 
  -4   0   2      105.57      118.63      4.24 o 
  -3   0   2    94631.81    91690.09    720.95 o 
  -2   0   2     1586.43     1345.14     12.38 o 
  -1   0   2      234.75      152.48      5.26 o 
   0   0   2        4.54        1.39      1.96 o 
   1   0   2    23398.85    23242.37    160.68 o 
   2   0   2    41199.90    41489.01    284.92 o 
   3   0   2     2915.68     2922.22     21.59 o 
   4   0   2      752.46      844.32     10.24 o 
   5   0   2       40.64       42.53      3.42 o 
   6   0   2       36.13       23.89      4.03 o 
   7   0   2      276.27      284.29      9.26 o 
   8   0   2     8618.06     9144.74     73.17 o 
   9   0   2       50.24       47.97      6.21 o 
  10   0   2      114.36      121.57      7.74 o 
  11   0   2       72.55       63.58      6.01 o 
  12   0   2       35.14       35.09      5.96 o 
  13   0   2      980.10      937.29     31.31 o 
  14   0   2       91.06       76.05      7.80 o 
  15   0   2        1.85        6.57      6.25 o 
 -17   1   2        2.46        6.76      3.86 o 
 -16   1   2      223.24      217.31      8.18 o 
 -15   1   2       98.65      106.66      5.73 o 
 -14   1   2      314.56      306.99      8.79 o 
 -13   1   2     1649.00     1635.60     18.51 o 
 -12   1   2      820.66      816.79     10.96 o 
 -11   1   2      427.63      419.27      9.14 o 
 -10   1   2      467.02      507.01      9.17 o 
  -9   1   2        9.05        5.26      3.38 o 
  -8   1   2     3364.75     3505.13     21.51 o 
  -7   1   2      469.80      507.57      6.24 o 
  -6   1   2      329.29      323.37      4.56 o 
  -5   1   2        0.06       -1.51      1.91 o 
  -4   1   2     3457.06     3452.88     19.22 o 
  -3   1   2    19843.38    19575.33     93.71 o 
  -2   1   2     2235.70     2138.89     12.35 o 
  -1   1   2     4615.65     4495.06     26.63 o 
   0   1   2      544.93      511.65      4.73 o 
   1   1   2     3385.60     3408.88     19.19 o 
   2   1   2      467.28      452.40      4.81 o 
   3   1   2      274.23      274.91      3.74 o 
   4   1   2     6323.83     6565.57     32.37 o 
   5   1   2      229.56      236.26      4.27 o 
   6   1   2       61.88       73.06      3.75 o 
   7   1   2        6.83        8.92      3.00 o 
   8   1   2      282.40      299.61      6.43 o 
   9   1   2      245.14      276.47     10.51 o 
  10   1   2     2357.37     2336.72     19.24 o 
  11   1   2      415.04      381.27      7.63 o 
  12   1   2        0.97       -0.24      3.82 o 
  13   1   2        9.36       11.61      3.91 o 
  14   1   2       15.28       12.16      4.21 o 
  15   1   2        7.61       -4.40      5.10 o 
 -17   2   2       65.37       55.38      5.86 o 
 -16   2   2       78.17       72.26      7.21 o 
 -15   2   2       50.22       48.22      4.76 o 
 -14   2   2      739.78      776.74     12.51 o 
 -13   2   2      787.11      778.84     13.44 o 
 -12   2   2     3062.19     2903.39     23.72 o 
 -11   2   2     1105.81     1092.84     13.93 o 
 -10   2   2        7.99        3.16      3.90 o 
  -9   2   2      302.08      295.36      6.62 o 
  -8   2   2     1156.73     1108.14     10.49 o 
  -7   2   2     1084.36     1133.62      9.80 o 
  -6   2   2      126.70      116.46      3.99 o 
  -5   2   2     2143.67     2202.51     14.10 o 
  -4   2   2      345.84      360.63      5.18 o 
  -3   2   2      665.74      693.22      6.21 o 
  -2   2   2       71.27       79.35      3.17 o 
  -1   2   2     2153.08     2144.99     14.00 o 
   0   2   2       23.38       30.14      2.13 o 
   1   2   2    12199.26    11745.35     63.71 o 
   2   2   2     1136.94     1140.67      8.64 o 
   3   2   2     4142.86     4277.05     23.34 o 
   4   2   2      394.34      363.22      5.92 o 
   5   2   2       34.65       28.89      2.73 o 
   6   2   2     7237.59     7708.23     40.66 o 
   7   2   2       66.00       51.74      3.65 o 
   8   2   2       18.68        9.30      3.50 o 
   9   2   2      112.87      119.77      7.17 o 
  10   2   2     3094.81     2869.95     22.89 o 
  11   2   2      267.16      268.07      6.92 o 
  12   2   2      498.89      490.95     10.32 o 
  13   2   2        2.87       -1.26      4.47 o 
  14   2   2      119.87      124.00      9.27 o 
  15   2   2       47.79       43.04      6.89 o 
 -17   3   2       10.42        3.75      7.51 o 
 -16   3   2      501.42      534.64     13.72 o 
 -15   3   2       49.79       56.66      6.00 o 
 -14   3   2      319.66      321.93      9.49 o 
 -13   3   2        3.54       -0.82      4.09 o 
 -12   3   2     4451.77     4314.87     32.95 o 
 -11   3   2        2.48        4.15      3.54 o 
 -10   3   2       22.64       22.59      4.03 o 
  -9   3   2      338.51      346.11      6.65 o 
  -8   3   2        7.93       18.14      2.96 o 
  -7   3   2      548.01      576.78      6.88 o 
  -6   3   2      361.84      360.88      6.11 o 
  -5   3   2       10.84       27.07      5.28 o 
  -3   3   2      614.30      630.56      6.24 o 
  -2   3   2     1609.08     1504.07     11.39 o 
  -1   3   2     2281.42     2161.23     16.20 o 
   0   3   2      202.11      209.03      4.19 o 
   1   3   2     8736.86     8313.05     46.74 o 
   2   3   2    12082.91    11892.24     58.81 o 
   3   3   2       11.10        7.38      2.33 o 
   4   3   2     1572.85     1577.02     12.87 o 
   5   3   2      725.71      781.59      8.31 o 
   6   3   2       11.58        7.24      2.68 o 
   7   3   2        3.28        4.22      2.84 o 
   8   3   2      420.54      407.18      7.75 o 
   9   3   2        0.02       -3.38      3.74 o 
  10   3   2      394.24      413.46      7.40 o 
  11   3   2      803.57      795.55     15.80 o 
  12   3   2       98.27       89.68      5.99 o 
  13   3   2       41.21       57.41      6.53 o 
  14   3   2       13.65        7.68      5.41 o 
  15   3   2       21.14       19.65      4.25 o 
 -16   4   2      117.21      116.51     11.53 o 
 -15   4   2        0.02       -2.32      4.42 o 
 -14   4   2       61.48       72.40      6.50 o 
 -13   4   2       42.65       57.54      5.10 o 
 -12   4   2      395.46      418.93      8.86 o 
 -11   4   2      114.07      115.31      5.17 o 
 -10   4   2      106.12       99.80      5.10 o 
  -9   4   2     1603.25     1642.49     14.61 o 
  -8   4   2       39.32       44.46      3.41 o 
  -7   4   2      114.25      133.19      4.35 o 
  -6   4   2      151.44      184.75      4.94 o 
  -5   4   2      333.75      354.99      7.35 o 
  -4   4   2       70.97       66.12      2.65 o 
  -3   4   2      636.45      634.62      7.14 o 
  -2   4   2      378.75      370.72      6.01 o 
  -1   4   2     1487.35     1463.37     11.15 o 
   0   4   2      626.42      646.82      7.24 o 
   1   4   2       30.50       29.49      2.79 o 
   2   4   2      862.65      807.70      7.44 o 
   3   4   2      207.92      222.01      5.43 o 
   4   4   2      769.53      812.00      8.95 o 
   5   4   2      581.35      605.55      7.51 o 
   6   4   2       25.96       40.34      3.29 o 
   7   4   2      221.60      240.70      5.55 o 
   8   4   2       71.50       77.44      4.34 o 
   9   4   2       26.29       26.48      4.55 o 
  10   4   2        5.93        7.14      4.18 o 
  11   4   2      700.84      685.01     10.31 o 
  12   4   2      109.55      128.65      5.90 o 
  13   4   2        6.98       13.24      5.58 o 
  14   4   2       19.12       19.98      6.46 o 
  15   4   2      192.79      206.15      8.98 o 
 -16   5   2        9.69        5.42      5.80 o 
 -15   5   2      397.87      396.59     12.25 o 
 -14   5   2      110.09      120.33      7.00 o 
 -13   5   2       84.01       90.17      6.90 o 
 -12   5   2       67.12       62.24      4.74 o 
 -11   5   2       61.83       62.71      3.93 o 
 -10   5   2       48.55       50.35      4.34 o 
  -9   5   2      489.65      478.24      8.14 o 
  -8   5   2      169.93      212.58      5.54 o 
  -7   5   2      264.71      273.33      6.29 o 
  -6   5   2      173.79      211.54      5.29 o 
  -5   5   2      463.58      511.24      7.35 o 
  -4   5   2      651.69      668.97      9.22 o 
  -3   5   2      778.12      820.61      9.70 o 
  -2   5   2      136.45      132.91      4.45 o 
  -1   5   2       37.65       38.52      2.95 o 
   0   5   2      553.80      541.08      6.78 o 
   1   5   2      620.09      640.17      7.47 o 
   2   5   2      553.87      610.84      6.91 o 
   3   5   2       46.50       70.81      3.44 o 
   4   5   2        0.04        1.17      2.43 o 
   5   5   2     1583.75     1485.66     13.11 o 
   6   5   2      278.21      312.40      6.15 o 
   7   5   2      109.94      114.98      4.65 o 
   8   5   2      192.25      194.96      6.97 o 
   9   5   2      314.75      311.06      6.68 o 
  10   5   2      252.11      259.75      7.05 o 
  11   5   2      848.95      836.03     13.64 o 
  12   5   2       55.71       55.76      5.39 o 
  13   5   2       39.29       43.13      5.47 o 
  14   5   2       52.60       48.96      6.81 o 
  15   5   2      166.70      174.92     11.73 o 
 -16   6   2        0.56       -5.16      5.31 o 
 -15   6   2        4.76        7.59      4.57 o 
 -14   6   2        0.16       -4.42      5.08 o 
 -13   6   2        0.02       -2.43      4.02 o 
 -12   6   2      621.48      621.33      9.40 o 
 -11   6   2      162.85      175.20      5.68 o 
 -10   6   2     1203.96     1211.30     12.04 o 
  -9   6   2      492.66      471.61      8.79 o 
  -8   6   2       87.84       87.28      4.49 o 
  -7   6   2      194.31      175.29      6.89 o 
  -6   6   2      126.65      120.40      4.55 o 
  -5   6   2      340.58      352.96      8.50 o 
  -4   6   2     4358.57     4655.13     32.71 o 
  -3   6   2      254.17      306.41      6.19 o 
  -2   6   2     3679.54     3771.58     25.59 o 
  -1   6   2       95.65      116.65      4.22 o 
   0   6   2      294.28      329.01      5.96 o 
   1   6   2       84.85       82.47      3.84 o 
   2   6   2     2884.67     3042.45     21.93 o 
   3   6   2      324.14      307.13      6.53 o 
   4   6   2     1793.15     1813.61     15.73 o 
   5   6   2      897.14      880.79      9.88 o 
   6   6   2      224.95      254.87      7.01 o 
   7   6   2      756.11      768.79     10.43 o 
   8   6   2       48.20       52.70      4.60 o 
   9   6   2      397.59      411.76      8.40 o 
  10   6   2      201.06      205.92      7.97 o 
  11   6   2        0.46        0.06      4.09 o 
  12   6   2        5.51        3.07      4.56 o 
  13   6   2       16.60       19.01      4.97 o 
  14   6   2        1.29       -1.46      6.10 o 
 -15   7   2       51.29       60.87      5.04 o 
 -14   7   2        5.90        5.02      4.86 o 
 -13   7   2       57.49       51.39      5.38 o 
 -12   7   2      112.72      120.18      5.95 o 
 -11   7   2      438.00      443.57      9.36 o 
 -10   7   2        5.85        4.07      3.76 o 
  -9   7   2      425.16      388.45      6.96 o 
  -8   7   2      268.02      260.66      6.55 o 
  -7   7   2      173.62      159.85      5.38 o 
  -6   7   2      120.86      111.05      4.99 o 
  -5   7   2      133.01      144.63      5.01 o 
  -4   7   2      540.78      579.35      8.98 o 
  -3   7   2      399.29      409.55      8.37 o 
  -2   7   2     1546.59     1767.61     19.84 o 
  -1   7   2        3.12        7.84      3.02 o 
   0   7   2       12.82       13.01      3.62 o 
   1   7   2     1350.45     1419.83     13.62 o 
   2   7   2     3467.73     3528.79     26.92 o 
   3   7   2      703.90      706.60      9.46 o 
   4   7   2      754.54      788.55      9.53 o 
   5   7   2       33.84       33.46      3.95 o 
   6   7   2      160.36      174.50      6.04 o 
   7   7   2      116.35      122.03      5.38 o 
   8   7   2       99.29      127.66      5.12 o 
   9   7   2      416.65      358.40      7.81 o 
  10   7   2       12.70       20.58      4.07 o 
  11   7   2       55.09       45.81      4.68 o 
  12   7   2       13.23       16.91      4.52 o 
  13   7   2       13.18       12.36      5.81 o 
  14   7   2        0.18       -0.26      4.34 o 
 -15   8   2       29.40       36.66      4.37 o 
 -14   8   2        5.54       11.78      4.39 o 
 -13   8   2      711.25      721.29     10.63 o 
 -12   8   2       53.42       44.92      4.46 o 
 -11   8   2     1333.49     1332.91     13.80 o 
 -10   8   2      610.45      590.26      9.04 o 
  -9   8   2      698.67      677.15     12.24 o 
  -8   8   2     1088.17     1061.43     11.81 o 
  -7   8   2      640.95      587.71     10.81 o 
  -6   8   2       73.13       70.48      4.79 o 
  -5   8   2       64.67       59.53      4.58 o 
  -4   8   2      125.76      129.29      5.28 o 
  -3   8   2       33.77       42.93      4.25 o 
  -2   8   2        6.16       10.84      3.40 o 
  -1   8   2       17.12       20.07      4.35 o 
   0   8   2     1476.34     1635.71     16.28 o 
   1   8   2      943.75      978.62     13.43 o 
   2   8   2      122.72      134.22      6.26 o 
   3   8   2       48.84       60.61      4.40 o 
   4   8   2       39.24       26.16      4.07 o 
   5   8   2      929.44      854.07     12.07 o 
   6   8   2      228.81      217.58      6.59 o 
   7   8   2       42.72       38.80      4.07 o 
   8   8   2       10.53       11.13      3.65 o 
   9   8   2     2376.39     2156.18     17.90 o 
  10   8   2      514.04      569.53      9.21 o 
  11   8   2       19.86       12.04      4.52 o 
  12   8   2       57.63       54.88      4.54 o 
  13   8   2       44.89       64.46      5.09 o 
  14   8   2       12.95       21.59      8.45 o 
 -14   9   2        1.65       -1.32      3.39 o 
 -13   9   2       18.94       20.00      3.97 o 
 -12   9   2      123.56      117.41      5.50 o 
 -11   9   2     1576.76     1512.08     14.78 o 
 -10   9   2      273.40      271.21      6.72 o 
  -9   9   2      181.92      171.14      7.48 o 
  -8   9   2      480.43      456.55      8.36 o 
  -7   9   2        0.11       -1.12      3.43 o 
  -6   9   2      191.47      177.92      8.78 o 
  -5   9   2      212.14      211.21      7.77 o 
  -4   9   2       17.26       24.09      4.80 o 
  -3   9   2        1.47        4.87      4.20 o 
  -2   9   2       77.51       85.54      6.27 o 
  -1   9   2      184.06      181.58      7.13 o 
   0   9   2      201.20      234.67      8.10 o 
   1   9   2       42.41       34.41      4.58 o 
   2   9   2      272.83      276.40      8.40 o 
   3   9   2      274.22      297.67      9.03 o 
   4   9   2      183.14      169.24      6.35 o 
   5   9   2     2496.61     2325.88     27.14 o 
   6   9   2     2408.72     2239.00     18.11 o 
   7   9   2      113.10      125.08      5.16 o 
   8   9   2        0.15       -3.41      3.41 o 
   9   9   2       49.22       37.55      4.22 o 
  10   9   2      529.65      498.90     10.05 o 
  11   9   2      177.22      164.71      6.03 o 
  12   9   2      183.81      196.42      6.10 o 
  13   9   2        0.04        0.71      3.36 o 
 -14  10   2       19.48        4.47      5.61 o 
 -13  10   2        0.05       -2.92      3.49 o 
 -12  10   2       72.39       68.58      4.46 o 
 -11  10   2      127.52      130.35      5.33 o 
 -10  10   2       30.73       36.10      4.03 o 
  -9  10   2        0.31        2.16      3.93 o 
  -8  10   2       66.62       58.31      4.79 o 
  -7  10   2      243.40      248.71      7.42 o 
  -6  10   2      144.18      174.28      5.68 o 
  -5  10   2      105.74      114.23      4.87 o 
  -4  10   2     1286.29     1262.44     22.17 o 
  -3  10   2       63.70       76.94      6.35 o 
  -2  10   2      525.38      530.81     14.21 o 
  -1  10   2       25.86       30.08      6.16 o 
   0  10   2       66.00       59.63      6.59 o 
   1  10   2      834.27      873.12     44.50 o 
   2  10   2     2350.12     2185.09     27.35 o 
   3  10   2      779.68      763.11     10.66 o 
   4  10   2      255.28      272.91      6.52 o 
   5  10   2     1317.98     1261.51     12.78 o 
   6  10   2      617.35      578.75     10.00 o 
   7  10   2       65.05       67.84      4.50 o 
   8  10   2      127.40      119.00      5.26 o 
   9  10   2      422.98      379.89      7.85 o 
  10  10   2        1.36       -4.07      4.07 o 
  11  10   2       58.30       61.34      4.35 o 
  12  10   2        0.02        6.96      3.30 o 
 -13  11   2      164.65      169.81      7.76 o 
 -12  11   2       31.06       25.15      4.67 o 
 -11  11   2       23.45       39.78      4.86 o 
 -10  11   2        0.07        7.65      4.06 o 
  -9  11   2        3.75        6.89      3.72 o 
  -8  11   2       39.05       50.28      4.40 o 
  -7  11   2      345.51      350.20      9.10 o 
  -6  11   2      354.77      364.03      9.66 o 
  -5  11   2      242.86      251.46      8.59 o 
  -4  11   2     6168.12     5720.85     51.73 o 
  -3  11   2       18.46       29.89      7.83 o 
  -2  11   2      273.14      291.96     16.12 o 
  -1  11   2      181.95      204.34     26.75 o 
   0  11   2     1279.49     1254.71     27.03 o 
   1  11   2      394.88      401.53     15.24 o 
   2  11   2     1030.01      961.12     13.67 o 
   3  11   2     1789.02     1754.84     18.77 o 
   4  11   2       24.76       20.84      4.58 o 
   5  11   2       64.65       68.67      5.74 o 
   6  11   2      294.03      278.13      6.87 o 
   7  11   2      734.93      752.87      9.82 o 
   8  11   2      105.04       80.19      4.49 o 
   9  11   2       29.49       43.50      3.88 o 
  10  11   2        3.47        0.06      3.78 o 
  11  11   2        8.76        4.98      4.08 o 
 -12  12   2        0.56       -3.98      3.98 o 
 -11  12   2        0.87       -1.48      4.02 o 
 -10  12   2       56.06       65.64      5.05 o 
  -9  12   2       75.38       83.91      5.76 o 
  -8  12   2      298.12      288.65      8.11 o 
  -7  12   2        0.01        5.06      4.95 o 
  -6  12   2      871.08      802.14     13.36 o 
  -5  12   2      396.02      370.82     10.91 o 
  -4  12   2      103.68      135.48     20.65 o 
  -3  12   2       84.89       75.49      9.89 o 
  -2  12   2      395.74      378.32     22.06 o 
  -1  12   2      166.33      188.68     20.65 o 
   1  12   2        7.20        4.69     14.08 o 
   2  12   2       29.03       40.29      8.84 o 
   3  12   2       15.72       38.36      7.47 o 
   4  12   2      469.83      457.59     10.60 o 
   5  12   2     1540.11     1397.87     15.79 o 
   6  12   2      306.23      303.10      7.95 o 
   7  12   2      168.84      162.11      6.17 o 
   8  12   2       76.33       69.41      4.81 o 
   9  12   2      159.33      166.29      7.91 o 
  10  12   2       35.96       26.45      3.92 o 
  11  12   2        0.47       15.96      7.51 o 
 -11  13   2      131.53      184.41      7.59 o 
 -10  13   2        8.50        7.01      4.80 o 
  -9  13   2       68.72       70.87      6.43 o 
  -8  13   2        1.66        3.94      5.96 o 
  -7  13   2       59.04       43.28      6.89 o 
  -6  13   2       70.52       78.04      7.98 o 
  -5  13   2        0.18        3.74      6.79 o 
  -4  13   2        0.98       -4.95      7.68 o 
  -3  13   2      229.70      222.88     22.22 o 
  -2  13   2       31.82       18.46      9.89 o 
   1  13   2       59.94       34.73     15.96 o 
   2  13   2        6.20       23.47     15.02 o 
   3  13   2      589.84      563.23     30.04 o 
   4  13   2      169.82      152.75     17.64 o 
   5  13   2        1.58        2.32      7.39 o 
   6  13   2        2.99       -4.69      5.28 o 
   7  13   2      263.10      255.51      8.72 o 
   8  13   2       23.46       21.23      9.21 o 
   9  13   2       60.15       58.56      5.38 o 
  -9  14   2       34.77       23.30      5.42 o 
  -8  14   2       30.65       38.66     11.10 o 
  -7  14   2        4.82        8.43      5.60 o 
  -6  14   2       38.73       16.25      7.17 o 
  -5  14   2       28.80       44.63      8.29 o 
  -4  14   2       23.73       23.00      7.85 o 
  -3  14   2        9.00       16.90      9.29 o 
   2  14   2        0.47        8.45     14.08 o 
   3  14   2       56.71       45.06     15.02 o 
   4  14   2       38.63       54.45     14.08 o 
   5  14   2       16.53       13.14      8.63 o 
   6  14   2      102.26       94.34      9.96 o 
   7  14   2      162.44      217.36     11.28 o 
   8  14   2        2.90        6.10      5.97 o 
  -8  15   2       97.93      112.65     11.26 o 
  -7  15   2        0.24       -0.84      7.04 o 
  -6  15   2       45.33       38.07      7.97 o 
  -5  15   2       23.45       18.77     11.26 o 
  -4  15   2        1.19        3.75     11.26 o 
   3  15   2       38.01       62.89     13.14 o 
   4  15   2       34.82       56.32     12.20 o 
   5  15   2        0.55       10.33     10.33 o 
   6  15   2       36.40       46.94     10.33 o 
 -17   1   3       23.18       12.70      4.97 o 
 -16   1   3      122.43      126.65      6.92 o 
 -15   1   3      599.03      608.02     10.40 o 
 -14   1   3      364.24      343.11      7.67 o 
 -13   1   3       68.70       78.68      5.35 o 
 -12   1   3      117.03      119.74      5.40 o 
 -11   1   3       39.36       44.25      5.08 o 
 -10   1   3      579.90      630.64      9.78 o 
  -9   1   3       55.76       81.42      4.37 o 
  -8   1   3      540.58      513.63      8.40 o 
  -7   1   3      513.69      535.84      6.35 o 
  -6   1   3      191.30      165.07      3.79 o 
  -5   1   3      424.53      436.70      5.47 o 
  -4   1   3     2564.36     2691.05     15.30 o 
  -3   1   3     3289.17     3251.89     17.34 o 
  -2   1   3     5816.87     5568.97     29.12 o 
  -1   1   3    17291.09    17344.17     82.84 o 
   0   1   3    38204.64    37623.42    176.97 o 
   1   1   3      605.10      583.85      5.52 o 
   2   1   3     6095.01     6067.11     31.31 o 
   3   1   3     4508.45     4692.79     24.12 o 
   4   1   3      172.42      194.14      3.72 o 
   5   1   3        3.97       -1.53      2.53 o 
   6   1   3     1012.02     1068.54     10.97 o 
   7   1   3     1373.62     1485.64     13.83 o 
   8   1   3     1037.36     1029.05     16.74 o 
   9   1   3      643.95      650.44     12.98 o 
  10   1   3      198.48      197.74      6.05 o 
  11   1   3      141.54      133.08      6.91 o 
  12   1   3      257.32      260.74      9.43 o 
  13   1   3       44.09       44.44      6.23 o 
  14   1   3        2.68        2.76      4.72 o 
  15   1   3       14.26       23.24     12.67 o 
 -17   2   3        3.05        3.94      4.68 o 
 -16   2   3       82.36      110.90      6.47 o 
 -15   2   3        0.79       -1.41      4.11 o 
 -14   2   3     1377.26     1432.41     17.42 o 
 -13   2   3       43.98       36.14      4.37 o 
 -12   2   3      274.55      282.23      6.92 o 
 -11   2   3      991.38      928.68     13.99 o 
 -10   2   3       91.27       94.01      5.24 o 
  -9   2   3      788.31      763.34      9.40 o 
  -8   2   3      488.87      525.96      6.79 o 
  -7   2   3     2260.74     2402.70     15.91 o 
  -6   2   3        0.10       -2.38      2.38 o 
  -5   2   3      236.05      217.79      4.40 o 
  -4   2   3     2917.54     2802.86     16.78 o 
  -3   2   3     4736.75     4437.96     26.56 o 
  -2   2   3     2571.88     2509.81     16.26 o 
  -1   2   3      918.56      920.63      8.33 o 
   0   2   3      110.73      139.14      3.12 o 
   1   2   3      270.65      276.78      4.38 o 
   2   2   3     1492.29     1578.92     10.86 o 
   3   2   3       89.74       99.68      3.25 o 
   4   2   3      116.29      108.41      3.71 o 
   5   2   3     4023.14     4397.94     26.30 o 
   6   2   3     1121.04     1187.25     11.31 o 
   7   2   3       24.71       36.40      3.59 o 
   8   2   3      309.59      322.94      7.48 o 
   9   2   3       72.65       63.12      4.83 o 
  10   2   3      360.13      375.48      9.05 o 
  11   2   3      468.82      478.33      9.00 o 
  12   2   3      148.96      167.31      8.69 o 
  13   2   3        0.40        4.25      4.20 o 
  14   2   3        0.84        8.00      4.34 o 
  15   2   3       22.05       18.98      5.86 o 
 -17   3   3       31.84       52.71      5.58 o 
 -16   3   3      806.80      820.73     15.53 o 
 -15   3   3        0.06        0.08      4.76 o 
 -14   3   3        4.93        5.44      4.28 o 
 -13   3   3        2.13        8.62      4.53 o 
 -12   3   3      845.45      782.04     10.79 o 
 -11   3   3       13.61       11.55      3.73 o 
 -10   3   3      272.30      265.74      7.30 o 
  -9   3   3        6.45        3.00      3.21 o 
  -8   3   3     2768.24     2781.68     18.21 o 
  -7   3   3     4994.77     5144.93     28.13 o 
  -6   3   3      189.94      204.57      5.00 o 
  -5   3   3      348.59      388.55      5.74 o 
  -4   3   3      910.07      847.00      7.59 o 
  -3   3   3     2159.05     2035.88     12.79 o 
  -2   3   3     3574.42     3458.45     20.76 o 
  -1   3   3       30.08       26.89      1.97 o 
   0   3   3       21.96       17.81      1.99 o 
   1   3   3     2098.79     2168.06     13.95 o 
   2   3   3     3100.69     3121.65     18.40 o 
   3   3   3      135.90      130.95      4.10 o 
   4   3   3     1168.63     1160.95     10.66 o 
   5   3   3       98.02       99.96      3.78 o 
   6   3   3       75.59       70.56      3.70 o 
   7   3   3        1.98        3.02      2.89 o 
   8   3   3       30.19       37.71      4.09 o 
   9   3   3      963.72      902.74     15.11 o 
  10   3   3      541.31      517.88      9.33 o 
  11   3   3        3.44       -0.77      4.07 o 
  12   3   3      655.59      631.23     10.49 o 
  13   3   3       30.33       43.44      5.49 o 
  14   3   3      313.67      261.03     10.47 o 
  15   3   3       54.38       44.20      6.28 o 
 -17   4   3        0.31        0.00      7.51 o 
 -16   4   3       20.80       17.31      5.03 o 
 -15   4   3       90.61      100.43      8.82 o 
 -14   4   3      589.69      610.86     11.01 o 
 -13   4   3      128.01      132.12      6.07 o 
 -12   4   3      341.65      339.80      8.04 o 
 -11   4   3      362.64      353.23      9.63 o 
 -10   4   3        0.03        1.15      3.81 o 
  -9   4   3      328.53      308.21      6.48 o 
  -8   4   3     1643.51     1657.47     13.52 o 
  -7   4   3      681.88      705.93      8.30 o 
  -6   4   3      647.65      701.04      8.30 o 
  -5   4   3      198.39      199.61      4.87 o 
  -4   4   3      740.74      755.87      6.98 o 
  -3   4   3       40.13       50.01      2.77 o 
  -2   4   3      216.62      201.06      3.82 o 
  -1   4   3      234.19      232.41      4.53 o 
   0   4   3     1179.07     1206.58      9.63 o 
   1   4   3       64.43       65.58      2.64 o 
   2   4   3     2696.98     2807.59     17.35 o 
   3   4   3     1345.99     1353.94     14.41 o 
   4   4   3      763.67      838.29      9.04 o 
   5   4   3      358.04      345.73      6.36 o 
   6   4   3       24.80       15.47      2.91 o 
   7   4   3        1.81        0.56      3.00 o 
   8   4   3      393.93      396.53      8.29 o 
   9   4   3       76.31       95.10      4.82 o 
  10   4   3       23.61       21.63      4.56 o 
  11   4   3        0.55       -0.44      4.16 o 
  12   4   3       27.95       32.23      5.03 o 
  13   4   3       16.22       12.74      5.24 o 
  14   4   3      291.72      368.70     18.77 o 
  15   4   3       24.47        9.39      8.45 o 
 -16   5   3       33.40       39.89      5.13 o 
 -15   5   3       11.64       19.31      5.35 o 
 -14   5   3      458.05      424.50     10.98 o 
 -13   5   3       47.60       38.18      5.29 o 
 -12   5   3     1431.59     1382.73     15.99 o 
 -11   5   3       24.62       20.14      3.92 o 
 -10   5   3     1285.98     1238.11     12.43 o 
  -9   5   3      767.52      787.64      9.53 o 
  -8   5   3     1268.31     1197.45     11.67 o 
  -7   5   3      461.09      446.50      7.30 o 
  -6   5   3      184.34      201.28      5.73 o 
  -5   5   3      241.81      261.15      5.98 o 
  -4   5   3     1841.10     2053.42     15.30 o 
  -3   5   3        0.52       -1.40      2.44 o 
  -2   5   3      137.68      155.68      5.02 o 
  -1   5   3     2580.88     2597.81     19.81 o 
   0   5   3     1853.42     1994.36     16.47 o 
   1   5   3      589.20      656.16      7.13 o 
   2   5   3     2213.86     2368.55     16.97 o 
   3   5   3      755.67      812.00      9.07 o 
   4   5   3     3623.49     3918.12     25.43 o 
   5   5   3     1659.23     1656.22     16.61 o 
   6   5   3       16.72       11.45      3.11 o 
   7   5   3       11.26       13.52      4.11 o 
   8   5   3      156.58      154.84      5.44 o 
   9   5   3       78.89       92.68      4.38 o 
  10   5   3        0.13       -1.15      3.99 o 
  11   5   3      467.22      408.49      9.58 o 
  12   5   3        3.30        0.69      5.44 o 
  13   5   3       25.06       15.66      5.19 o 
  14   5   3        0.45       -0.40      4.93 o 
 -16   6   3       66.15       82.38      6.50 o 
 -15   6   3        1.58        0.11      4.17 o 
 -14   6   3       14.44       10.48      5.11 o 
 -13   6   3      245.33      236.22      6.93 o 
 -12   6   3      326.58      323.06      8.46 o 
 -11   6   3      853.40      800.90      9.92 o 
 -10   6   3      324.99      340.10      7.04 o 
  -9   6   3        2.15        5.86      3.63 o 
  -8   6   3        9.93        7.24      3.23 o 
  -7   6   3      144.77      157.62      5.15 o 
  -6   6   3      111.35       84.65      4.42 o 
  -5   6   3      211.69      241.80      5.97 o 
  -4   6   3       13.84       20.79      3.53 o 
  -3   6   3      651.50      681.85      8.16 o 
  -2   6   3      298.67      323.76      6.71 o 
  -1   6   3     2746.76     2902.95     22.51 o 
   0   6   3        2.72       -0.36      2.95 o 
   1   6   3     2529.17     2843.90     21.81 o 
   2   6   3     2199.89     2208.88     18.66 o 
   3   6   3      428.34      399.80      7.04 o 
   4   6   3      708.29      703.58      9.53 o 
   5   6   3        1.70       -1.11      2.98 o 
   6   6   3       15.19        6.82      3.31 o 
   7   6   3      720.58      699.82     10.86 o 
   8   6   3       79.88       94.55      5.03 o 
   9   6   3       60.63       73.20      4.80 o 
  10   6   3      463.10      453.15      8.98 o 
  11   6   3      566.82      562.79     10.74 o 
  12   6   3        1.41        9.07      4.54 o 
  13   6   3       11.79       10.45      5.72 o 
  14   6   3        3.68        6.29      4.82 o 
 -15   7   3       37.09       31.83      4.73 o 
 -14   7   3       69.17       83.43      6.12 o 
 -13   7   3      613.18      585.47     10.31 o 
 -12   7   3        0.68       -1.94      4.05 o 
 -11   7   3        8.03       14.70      3.69 o 
 -10   7   3       38.08       28.42      3.77 o 
  -9   7   3     1676.15     1612.87     14.86 o 
  -8   7   3      906.56      872.03     11.89 o 
  -7   7   3        1.95       -2.11      3.26 o 
  -6   7   3        3.44        5.49      3.32 o 
  -5   7   3        3.72        7.28      3.29 o 
  -4   7   3      767.41      835.50     10.87 o 
  -3   7   3      785.45      832.23     10.45 o 
  -2   7   3     3582.01     3788.99     27.02 o 
  -1   7   3        0.48        5.45      3.02 o 
   0   7   3        1.80        4.96      3.73 o 
   1   7   3      411.07      409.66     10.97 o 
   2   7   3       29.74       17.80      3.54 o 
   3   7   3      195.58      229.49      6.06 o 
   4   7   3      653.26      646.76      8.97 o 
   5   7   3      214.80      207.04      7.31 o 
   6   7   3      640.96      613.78     10.47 o 
   7   7   3       86.68       80.11      4.45 o 
   8   7   3     3518.72     3326.31     23.49 o 
   9   7   3     1489.29     1314.80     13.61 o 
  10   7   3     1625.92     1512.82     15.73 o 
  11   7   3       42.91       34.61      4.97 o 
  12   7   3       79.60       66.12      5.00 o 
  13   7   3       57.10       67.98      7.86 o 
  14   7   3        7.45        2.60      5.61 o 
 -15   8   3       38.80       31.49      4.57 o 
 -14   8   3      155.16      154.22     10.70 o 
 -13   8   3       58.31       43.63      4.64 o 
 -12   8   3      200.54      225.09      6.88 o 
 -11   8   3       19.61       24.83      3.90 o 
 -10   8   3      400.59      394.04      7.52 o 
  -9   8   3      807.72      756.49      9.31 o 
  -8   8   3      802.46      792.83     10.01 o 
  -7   8   3       49.07       51.39      4.29 o 
  -6   8   3        6.87        9.91      3.68 o 
  -5   8   3      208.28      201.08      6.72 o 
  -4   8   3       11.56        8.83      3.60 o 
  -2   8   3      212.06      238.40      6.51 o 
  -1   8   3      529.21      549.33     12.78 o 
   0   8   3      187.81      183.40      6.33 o 
   1   8   3      345.38      354.72      9.25 o 
   2   8   3        6.46        2.00      3.38 o 
   3   8   3       36.37       54.57      4.23 o 
   4   8   3       45.37       38.08      4.19 o 
   5   8   3      214.44      214.38      6.37 o 
   6   8   3      151.92      175.67      6.47 o 
   7   8   3      266.40      264.58      6.52 o 
   8   8   3     2332.52     2136.41     17.79 o 
   9   8   3       10.34        4.10      3.70 o 
  10   8   3        4.94       -2.06      3.69 o 
  11   8   3       81.76       91.27      5.21 o 
  12   8   3       12.79       11.29      4.20 o 
  13   8   3       21.22       21.67      4.04 o 
 -14   9   3      183.52      200.24      6.09 o 
 -13   9   3       71.18       79.56      5.13 o 
 -12   9   3      480.44      519.10      8.84 o 
 -11   9   3      121.47      109.48      5.21 o 
 -10   9   3     1246.37     1157.93     12.79 o 
  -9   9   3      128.21      128.50      5.53 o 
  -8   9   3        1.20        1.66      3.76 o 
  -7   9   3        3.70        2.64      3.47 o 
  -6   9   3      269.45      267.68      9.34 o 
  -5   9   3      595.10      588.22     17.09 o 
  -4   9   3      121.21      154.33      6.85 o 
  -3   9   3        3.59       -1.80      4.09 o 
  -2   9   3        2.38       -4.59      4.59 o 
  -1   9   3        0.12        4.04      4.17 o 
   0   9   3     2638.07     2559.00     24.97 o 
   1   9   3       68.73       88.90      5.60 o 
   2   9   3       23.08       19.12      4.55 o 
   3   9   3      403.75      392.64     10.27 o 
   4   9   3     1379.24     1342.46     15.59 o 
   5   9   3       52.48       55.45      4.32 o 
   6   9   3      178.37      145.69      7.01 o 
   7   9   3      610.82      571.06      9.06 o 
   8   9   3      691.72      613.36      9.11 o 
   9   9   3       11.62        7.73      3.73 o 
  10   9   3      150.61      127.62      6.87 o 
  11   9   3        7.43       16.49      4.10 o 
  12   9   3        3.44       12.33      3.77 o 
 -14  10   3       25.97       29.26      6.82 o 
 -13  10   3      142.83      176.62      6.38 o 
 -12  10   3       28.83       21.67      4.41 o 
 -11  10   3       65.58       53.37      4.96 o 
 -10  10   3       12.13        6.56      4.06 o 
  -9  10   3      393.95      419.02     10.12 o 
  -8  10   3      414.05      388.16      8.38 o 
  -7  10   3      508.71      470.28     11.36 o 
  -6  10   3     4720.45     4503.10     35.40 o 
  -5  10   3      415.02      418.71      7.67 o 
  -4  10   3       89.70       96.79      5.99 o 
  -3  10   3      277.06      276.16      9.10 o 
  -2  10   3      240.39      219.05      8.39 o 
  -1  10   3        9.06       27.31      6.64 o 
   0  10   3        1.72        9.10      4.83 o 
   1  10   3      144.07      146.25      6.11 o 
   2  10   3       65.23       69.20      4.64 o 
   3  10   3      199.35      204.11      7.97 o 
   4  10   3      195.96      208.11      6.16 o 
   5  10   3       40.81       35.62      4.31 o 
   6  10   3        4.47        5.54      3.75 o 
   7  10   3       34.27       46.51      4.32 o 
   8  10   3      194.03      151.57      5.48 o 
   9  10   3      124.93      114.79      5.50 o 
  10  10   3        4.29        2.49      3.39 o 
  11  10   3       11.87       13.90      3.54 o 
  12  10   3        3.28        3.23      4.05 o 
 -13  11   3        0.06        1.34      4.50 o 
 -12  11   3      372.25      383.11      9.15 o 
 -11  11   3       21.47       16.10      4.60 o 
 -10  11   3       79.71       84.00      4.97 o 
  -9  11   3      153.41      147.72      5.64 o 
  -8  11   3      650.68      681.93     10.34 o 
  -7  11   3        0.00        3.18      5.86 o 
  -6  11   3        0.13        5.00      4.77 o 
  -5  11   3        0.06        0.25      4.65 o 
  -4  11   3        3.95       -2.83      5.02 o 
  -3  11   3      123.14      128.96      8.67 o 
  -2  11   3       46.61       47.54      6.79 o 
  -1  11   3        8.85       15.23      6.33 o 
   0  11   3       44.93       50.74      6.64 o 
   1  11   3     2553.58     2350.24     22.27 o 
   2  11   3     1059.93     1004.77     15.53 o 
   3  11   3       67.25       94.27      6.24 o 
   4  11   3      276.67      271.92      8.45 o 
   5  11   3        8.86       11.97      4.16 o 
   6  11   3       22.31       23.31      4.08 o 
   7  11   3       49.62       51.18      5.10 o 
   8  11   3       27.24       28.12      3.90 o 
   9  11   3        2.42        8.02      3.77 o 
  10  11   3       10.60       14.71      3.88 o 
  11  11   3       15.81        9.90      3.82 o 
 -12  12   3       33.59       38.45      4.51 o 
 -11  12   3       66.79       75.82      4.75 o 
 -10  12   3       37.67       37.75      4.79 o 
  -9  12   3       32.40       38.81      5.27 o 
  -8  12   3      232.59      227.92      7.97 o 
  -7  12   3      777.56      776.18     13.08 o 
  -6  12   3       16.25        9.70      7.86 o 
  -5  12   3      109.60       82.49      6.09 o 
  -4  12   3        3.30        6.80      6.83 o 
  -3  12   3       11.30        7.82      8.13 o 
  -2  12   3        4.74        7.19     12.20 o 
  -1  12   3        0.00       11.81      6.74 o 
   0  12   3      256.49      256.34     12.87 o 
   1  12   3       71.91       72.19      9.73 o 
   2  12   3      474.32      441.27     14.52 o 
   3  12   3      258.00      225.48      8.05 o 
   4  12   3      248.41      225.49      8.00 o 
   5  12   3        5.58        6.37      4.29 o 
   6  12   3      591.23      599.83     10.73 o 
   7  12   3      383.22      396.04      9.53 o 
   8  12   3        1.31        3.37      5.44 o 
   9  12   3       23.63       13.44      4.05 o 
  10  12   3      237.16      233.99     11.67 o 
 -11  13   3        9.97       -1.88      4.88 o 
 -10  13   3       38.25       57.56      6.67 o 
  -9  13   3      239.42      270.56      9.61 o 
  -8  13   3       20.53       15.31      6.07 o 
  -7  13   3      587.23      541.62     13.95 o 
  -6  13   3        0.82       -3.13      6.18 o 
  -5  13   3        5.83        2.25      6.35 o 
  -4  13   3       19.35       28.16      8.13 o 
  -3  13   3      401.67      365.63     14.45 o 
  -2  13   3       48.28       65.38     17.84 o 
  -1  13   3        0.46       -1.41     14.55 o 
   0  13   3        6.31       -4.69     14.08 o 
   1  13   3      974.15      928.78     27.19 o 
   2  13   3      141.69      123.98     12.60 o 
   3  13   3       19.92       40.47      7.38 o 
   4  13   3        0.14       -0.34      6.44 o 
   5  13   3      102.28       93.34      8.09 o 
   6  13   3      103.34       91.39      8.67 o 
   7  13   3      394.66      306.15     15.35 o 
   8  13   3      411.44      435.36     10.97 o 
   9  13   3      215.38      248.35     16.28 o 
  -9  14   3       57.89       79.90      7.77 o 
  -8  14   3      149.31      145.78      8.48 o 
  -7  14   3       10.29       12.37      5.60 o 
  -6  14   3       35.36       45.55      6.55 o 
  -5  14   3       88.05       67.90     10.03 o 
  -4  14   3       32.50       33.41      7.76 o 
  -3  14   3        0.03       -4.19      8.55 o 
  -2  14   3       21.10       30.30      9.61 o 
   1  14   3      197.74      225.29     20.65 o 
   2  14   3       10.37       10.33     13.14 o 
   3  14   3       82.56       92.66     11.28 o 
   4  14   3        2.01        0.94     10.18 o 
   5  14   3       13.52       20.16      6.67 o 
   6  14   3       55.10       62.24      6.85 o 
   7  14   3      590.92      665.91     16.92 o 
  -8  15   3       12.88       35.67      8.45 o 
  -7  15   3       33.87       49.33     11.73 o 
  -6  15   3      114.74      104.33      9.29 o 
  -5  15   3       26.08       44.39      8.63 o 
  -4  15   3        9.16        6.57     11.26 o 
   2  15   3       83.57      112.65     14.08 o 
   3  15   3       36.36       30.04     11.26 o 
   4  15   3        8.40       20.65     10.33 o 
   5  15   3      111.74      106.08     12.20 o 
   6  15   3       94.99       96.69     11.26 o 
 -17   0   4        0.23        4.34      5.19 o 
 -16   0   4      122.08      112.52      9.89 o 
 -15   0   4      129.14      160.61      8.00 o 
 -14   0   4      624.32      651.03     13.70 o 
 -13   0   4      596.62      611.67     13.35 o 
 -12   0   4      826.15      754.47     21.00 o 
 -11   0   4     3222.68     3139.28     40.24 o 
 -10   0   4      304.71      272.32     13.51 o 
  -9   0   4      448.46      435.70     12.96 o 
  -8   0   4      698.67      814.36     10.73 o 
  -7   0   4     1436.06     1542.26     13.84 o 
  -6   0   4     4374.02     4354.65     31.74 o 
  -5   0   4     9112.20     9285.81     64.92 o 
  -4   0   4    50654.54    50308.04    325.25 o 
  -3   0   4    22795.17    22995.17    150.95 o 
  -2   0   4    89184.70    86589.92    555.01 o 
  -1   0   4    26103.71    26665.51    185.18 o 
   0   0   4     2040.39     2070.34     18.57 o 
   1   0   4    23756.74    23860.81    166.30 o 
   2   0   4     8476.52     8598.89     56.78 o 
   3   0   4      890.33      809.20     10.17 o 
   4   0   4      213.70      214.01      5.72 o 
   5   0   4      437.66      529.24     10.19 o 
   6   0   4        0.08       10.07      5.03 o 
   7   0   4      191.11      163.30      9.09 o 
   8   0   4        0.07       -3.05      8.57 o 
   9   0   4      928.26      879.94     18.79 o 
  10   0   4       28.01       21.57      7.04 o 
  11   0   4      251.94      233.31     13.00 o 
  12   0   4        9.98       21.46      5.96 o 
  13   0   4       93.29       87.38      9.47 o 
  14   0   4       56.17       89.32      8.12 o 
 -17   1   4      116.34      117.56      6.91 o 
 -16   1   4       42.80       35.79      5.61 o 
 -15   1   4      122.20      125.65      5.83 o 
 -14   1   4        7.45        3.01      3.93 o 
 -13   1   4      284.08      274.94      7.89 o 
 -12   1   4        1.86        3.92      3.97 o 
 -11   1   4       31.74       43.58      5.45 o 
 -10   1   4       17.10       17.94      4.07 o 
  -9   1   4        8.07        4.28      3.00 o 
  -8   1   4      311.99      365.66      5.89 o 
  -7   1   4        7.72        1.85      2.35 o 
  -6   1   4       13.99       13.94      2.29 o 
  -5   1   4      812.61      800.53      8.08 o 
  -4   1   4      117.75       89.19      2.93 o 
  -3   1   4       85.85      115.37      2.91 o 
  -2   1   4    49258.50    48577.93    229.23 o 
  -1   1   4     1495.12     1538.41     10.02 o 
   0   1   4     7510.65     7478.97     37.78 o 
   1   1   4    13157.72    13157.00     60.83 o 
   2   1   4     3087.42     3076.64     17.78 o 
   3   1   4      195.51      229.23      4.02 o 
   4   1   4       49.28       67.97      3.15 o 
   5   1   4     1872.88     1940.54     14.97 o 
   6   1   4      751.00      936.48     11.38 o 
   7   1   4     2760.49     2838.61     28.37 o 
   8   1   4      340.60      326.10     11.33 o 
   9   1   4        3.86        2.61      3.87 o 
  10   1   4       32.18       33.70      4.88 o 
  11   1   4      691.73      647.99     15.16 o 
  12   1   4       22.97       20.23      4.25 o 
  13   1   4       54.31       65.12      6.63 o 
  14   1   4        3.17        6.71      5.24 o 
 -17   2   4      524.50      539.20     12.54 o 
 -16   2   4      225.79      241.95      7.80 o 
 -15   2   4     1069.68     1070.27     22.50 o 
 -14   2   4       14.36        9.06      4.64 o 
 -13   2   4      744.37      754.63     11.32 o 
 -12   2   4       45.10       44.50      4.49 o 
 -11   2   4     1111.29     1103.45     14.95 o 
 -10   2   4      111.99      128.41      5.99 o 
  -9   2   4       85.84       90.86      4.53 o 
  -8   2   4      159.13      218.12      5.04 o 
  -7   2   4      132.78      169.68      4.74 o 
  -6   2   4     1449.97     1525.91     10.71 o 
  -5   2   4     4329.70     4534.09     25.83 o 
  -4   2   4     2786.87     2739.18     16.81 o 
  -3   2   4     7119.70     6998.98     37.80 o 
  -2   2   4     1347.48     1300.69     10.83 o 
  -1   2   4        4.66        4.13      2.60 o 
   0   2   4     3643.83     3631.27     21.13 o 
   1   2   4     1238.68     1261.82      9.58 o 
   2   2   4     1072.11     1049.26      8.93 o 
   3   2   4     1472.74     1484.88     10.25 o 
   4   2   4        2.54        0.71      2.54 o 
   5   2   4     1764.77     2002.50     14.55 o 
   6   2   4      439.56      429.35      7.22 o 
   7   2   4      293.58      370.86      9.11 o 
   8   2   4       24.65       26.41      4.60 o 
   9   2   4       10.32       19.82      3.85 o 
  10   2   4      262.62      257.83      6.22 o 
  11   2   4     1656.36     1536.19     15.85 o 
  12   2   4      300.45      271.67      9.52 o 
  13   2   4      156.79      163.19      6.87 o 
  14   2   4       38.72       34.09      6.07 o 
 -17   3   4      416.00      382.02     17.84 o 
 -16   3   4       19.29       21.02      4.90 o 
 -15   3   4     1866.85     1901.50     24.34 o 
 -14   3   4        0.07       -4.03      4.17 o 
 -13   3   4        3.18        6.04      4.54 o 
 -12   3   4      269.39      270.30      7.98 o 
 -11   3   4       33.14       19.85      4.04 o 
 -10   3   4      119.86      150.66      6.05 o 
  -9   3   4      784.39      775.67      9.44 o 
  -8   3   4       31.99       27.47      3.20 o 
  -7   3   4       37.57       57.52      3.53 o 
  -6   3   4      559.51      562.25      7.11 o 
  -5   3   4      883.79      853.21      8.72 o 
  -4   3   4     1049.59     1100.02      9.52 o 
  -3   3   4       11.80       12.15      2.65 o 
  -2   3   4       38.06       44.57      2.89 o 
  -1   3   4        1.49        2.68      2.64 o 
   0   3   4     2254.45     2116.10     14.69 o 
   1   3   4      808.02      822.49      7.80 o 
   2   3   4      650.50      672.30      6.80 o 
   3   3   4     5162.46     5298.45     31.24 o 
   4   3   4      218.03      273.41      5.63 o 
   5   3   4        2.10        5.92      2.67 o 
   6   3   4      740.72      765.19      8.49 o 
   7   3   4       11.65       13.35      3.37 o 
   8   3   4       21.61       22.44      3.93 o 
   9   3   4      401.76      355.76      6.94 o 
  10   3   4      232.01      243.43      6.96 o 
  11   3   4       13.52        8.49      4.15 o 
  12   3   4      521.85      521.83     11.00 o 
  13   3   4      158.82      141.92      6.43 o 
  14   3   4       15.36       18.02      4.63 o 
 -17   4   4      231.83      235.11     14.55 o 
 -16   4   4      113.12      135.74     12.63 o 
 -15   4   4      559.76      606.66     13.92 o 
 -14   4   4       37.75       30.49      5.32 o 
 -13   4   4      135.77      131.77      6.66 o 
 -12   4   4      436.69      417.74      8.30 o 
 -11   4   4       34.21       21.17      4.28 o 
 -10   4   4      103.18       99.26      5.54 o 
  -9   4   4      306.94      264.81      6.07 o 
  -8   4   4     2884.39     2919.72     20.44 o 
  -7   4   4      263.99      251.75      5.77 o 
  -6   4   4      286.09      303.35      7.15 o 
  -5   4   4      164.99      189.87      4.74 o 
  -4   4   4     2596.51     2665.44     17.81 o 
  -3   4   4       87.18      101.64      4.10 o 
  -2   4   4       63.70       68.43      3.39 o 
  -1   4   4      359.55      368.00      5.80 o 
   0   4   4      410.71      398.21      6.06 o 
   1   4   4        8.68        4.54      2.35 o 
   2   4   4      821.38      843.62      8.89 o 
   3   4   4     1003.87     1049.04     10.70 o 
   4   4   4       37.76       41.63      3.37 o 
   5   4   4       48.59       41.30      3.49 o 
   6   4   4      125.93      132.68      4.50 o 
   7   4   4      201.68      207.80      5.98 o 
   8   4   4     1669.45     1561.48     14.87 o 
   9   4   4        1.28        8.88      4.03 o 
  10   4   4      109.86      133.70      5.83 o 
  11   4   4       85.30       81.78      5.79 o 
  12   4   4       57.53       72.16      5.70 o 
  13   4   4      508.56      526.41     14.29 o 
  14   4   4        7.08        4.06      4.09 o 
 -16   5   4        8.39       11.07      8.46 o 
 -15   5   4       11.06       15.43      5.28 o 
 -14   5   4       97.60       98.42      7.47 o 
 -13   5   4       14.19       12.56      4.48 o 
 -12   5   4      104.96      107.77      5.56 o 
 -11   5   4        0.83        1.57      3.89 o 
 -10   5   4      149.04      134.67      5.14 o 
  -9   5   4      191.01      178.57      5.46 o 
  -8   5   4      427.52      439.46     11.07 o 
  -7   5   4      562.58      667.97      8.76 o 
  -6   5   4      225.03      247.53      6.31 o 
  -5   5   4       45.33       56.29      4.17 o 
  -4   5   4      683.98      722.18      8.04 o 
  -3   5   4       13.92       13.50      2.59 o 
  -2   5   4       12.17       15.54      2.63 o 
  -1   5   4     1872.40     1889.08     14.79 o 
   0   5   4      301.52      303.79      6.20 o 
   1   5   4      730.34      744.21      8.35 o 
   2   5   4     1496.64     1548.16     13.72 o 
   3   5   4      302.53      317.40      6.43 o 
   4   5   4        4.36       15.73      3.13 o 
   5   5   4      111.02      107.66      4.23 o 
   6   5   4      299.71      282.87      6.32 o 
   7   5   4        1.41        2.55      3.16 o 
   8   5   4       24.62       32.05      3.74 o 
   9   5   4      488.79      452.44      9.48 o 
  10   5   4       15.94       25.23      4.65 o 
  11   5   4        0.96       -0.47      4.84 o 
  12   5   4      346.25      331.18     10.83 o 
  13   5   4      195.26      181.04      9.56 o 
  14   5   4       37.37       34.71      7.51 o 
 -16   6   4        4.39       12.16      4.33 o 
 -15   6   4        4.39       -0.49      4.38 o 
 -14   6   4       13.41        5.48      4.83 o 
 -13   6   4      186.10      185.73      6.38 o 
 -12   6   4      880.97      832.89     11.03 o 
 -11   6   4      278.27      276.73      6.52 o 
 -10   6   4      821.09      818.66      9.15 o 
  -9   6   4       73.92       74.67      4.67 o 
  -8   6   4      283.37      304.42      6.80 o 
  -7   6   4      965.60     1003.61     11.49 o 
  -6   6   4        0.14        0.19      3.31 o 
  -5   6   4       64.59       85.27      4.39 o 
  -4   6   4      162.02      158.31      4.53 o 
  -3   6   4       29.14       33.78      3.84 o 
  -2   6   4      556.85      572.76      7.14 o 
  -1   6   4      640.96      715.35      8.31 o 
   0   6   4       20.14       12.44      3.08 o 
   1   6   4      480.90      495.93      7.65 o 
   2   6   4     1122.91     1099.33     11.50 o 
   3   6   4      460.67      523.32      8.28 o 
   4   6   4     2627.65     2693.48     19.76 o 
   5   6   4        5.42       10.50      3.13 o 
   6   6   4      198.36      212.97      6.72 o 
   7   6   4        7.94       12.14      3.23 o 
   8   6   4       33.17       52.12      5.33 o 
   9   6   4      906.87      827.58     11.18 o 
  10   6   4      309.67      272.95      7.47 o 
  11   6   4      308.85      324.65      9.08 o 
  12   6   4       53.16       47.37      5.70 o 
  13   6   4       12.99        6.40      4.80 o 
 -16   7   4       20.85       -1.88      7.51 o 
 -15   7   4       19.10       29.81      4.65 o 
 -14   7   4        1.82        4.12      4.86 o 
 -13   7   4      154.99      160.67      7.28 o 
 -12   7   4      324.19      308.59      7.31 o 
 -11   7   4     1120.86     1067.71     12.84 o 
 -10   7   4      512.39      471.34      7.84 o 
  -9   7   4      706.52      636.21      8.31 o 
  -8   7   4       69.16       77.19      4.72 o 
  -7   7   4      165.12      154.09      5.82 o 
  -6   7   4      233.41      232.45      6.38 o 
  -5   7   4      534.67      463.33      7.76 o 
  -4   7   4       34.31       34.12      4.10 o 
  -3   7   4      341.67      350.56      8.96 o 
  -2   7   4       46.87       53.40      4.17 o 
  -1   7   4     1156.62     1318.66     14.24 o 
   0   7   4      261.38      284.28      7.27 o 
   1   7   4      220.80      220.50      7.20 o 
   2   7   4      362.38      372.88      7.68 o 
   3   7   4      188.69      201.69      5.54 o 
   4   7   4      448.44      432.66      7.66 o 
   5   7   4      169.48      188.36      6.79 o 
   6   7   4      687.24      609.91      9.03 o 
   7   7   4      155.97      180.82      5.55 o 
   8   7   4       69.67       69.00      4.25 o 
   9   7   4       34.47       50.22      4.36 o 
  10   7   4       33.20       34.62      5.56 o 
  11   7   4      214.10      203.86      7.08 o 
  12   7   4       71.47       81.18      6.43 o 
  13   7   4       14.32       19.78      5.37 o 
 -15   8   4      395.76      418.59      9.52 o 
 -14   8   4       91.62      101.10      5.92 o 
 -13   8   4      105.46       97.47      5.16 o 
 -12   8   4      112.48      129.21      5.27 o 
 -11   8   4     1191.91     1180.56     13.35 o 
 -10   8   4     2128.98     2014.36     16.84 o 
  -9   8   4      212.55      227.69      6.29 o 
  -8   8   4       65.34       87.65      4.61 o 
  -7   8   4     1892.05     1828.17     18.77 o 
  -6   8   4       79.19       80.17      6.13 o 
  -5   8   4       56.51       60.81      4.85 o 
  -4   8   4      954.89      945.78     12.19 o 
  -3   8   4     1245.51     1299.90     14.06 o 
  -2   8   4      698.01      681.59     11.23 o 
  -1   8   4      840.15      782.57     10.61 o 
   0   8   4       36.69       40.20      4.41 o 
   1   8   4      887.14      968.11     12.92 o 
   2   8   4      166.63      162.82      6.21 o 
   3   8   4        8.42       15.08      3.53 o 
   4   8   4      843.83      805.46     11.64 o 
   5   8   4        5.17        5.43      3.83 o 
   6   8   4     1361.39     1189.54     11.63 o 
   7   8   4     1172.05     1085.86     11.24 o 
   8   8   4       84.70       60.63      4.43 o 
   9   8   4      964.84      910.01     11.23 o 
  10   8   4        1.22        6.03      4.07 o 
  11   8   4       95.76       86.99      5.29 o 
  12   8   4        4.32       -2.96      4.04 o 
 -15   9   4        1.24        7.51      7.51 o 
 -14   9   4      476.15      477.77     10.31 o 
 -13   9   4       65.01       57.77      5.05 o 
 -12   9   4       18.56       19.50      4.28 o 
 -11   9   4      234.20      238.29      6.88 o 
 -10   9   4      918.45      873.16     10.92 o 
  -9   9   4      342.69      366.33      7.47 o 
  -8   9   4     1197.92     1141.17     12.54 o 
  -7   9   4       44.43       56.93      4.43 o 
  -6   9   4      225.92      230.84      6.63 o 
  -5   9   4     2712.45     2580.69     24.19 o 
  -4   9   4      445.59      464.21     13.17 o 
  -3   9   4     2028.11     1969.88     23.92 o 
  -2   9   4      271.34      259.32      9.00 o 
  -1   9   4      238.64      235.05      8.63 o 
   0   9   4     1313.26     1340.85     16.32 o 
   1   9   4      155.32      157.46      7.44 o 
   2   9   4     1454.50     1473.11     16.52 o 
   3   9   4       20.00       19.83      3.85 o 
   4   9   4      511.51      486.65      7.81 o 
   5   9   4     1105.10     1062.88     11.93 o 
   6   9   4      504.71      499.68      8.28 o 
   7   9   4      445.52      352.67      7.58 o 
   8   9   4      108.40      101.77      5.23 o 
   9   9   4       26.01       19.96      3.84 o 
  10   9   4        5.74        9.58      3.89 o 
  11   9   4      228.78      235.72      6.88 o 
  12   9   4        3.53        3.29      3.61 o 
 -14  10   4        0.23        0.00      5.97 o 
 -13  10   4        0.36        2.53      3.80 o 
 -12  10   4      139.90      149.85      5.66 o 
 -11  10   4       40.55       46.57      4.80 o 
 -10  10   4        0.06        3.15      3.91 o 
  -9  10   4       87.90       98.13      5.20 o 
  -8  10   4        2.42        7.37      3.70 o 
  -7  10   4       42.68       54.03      4.52 o 
  -6  10   4      357.38      333.17      7.37 o 
  -5  10   4       32.82       34.31      3.78 o 
  -4  10   4      357.84      346.55      9.23 o 
  -3  10   4      101.90       97.19      5.38 o 
  -2  10   4      468.06      475.09      9.47 o 
  -1  10   4      287.53      291.05      7.85 o 
   0  10   4       31.52       30.67      4.51 o 
   1  10   4        1.13        8.84      3.42 o 
   2  10   4     1865.86     1876.41     17.33 o 
   3  10   4     1995.18     1848.43     24.06 o 
   4  10   4      212.45      200.16      5.97 o 
   5  10   4      349.98      338.07      9.97 o 
   6  10   4       26.76       26.76      4.22 o 
   7  10   4       48.58       34.08      4.03 o 
   8  10   4      109.75       92.34      5.10 o 
   9  10   4        8.79        9.16      3.68 o 
  10  10   4        7.66       14.93      3.79 o 
  11  10   4       97.58       81.84      6.37 o 
 -13  11   4       37.41       38.72      4.66 o 
 -12  11   4       41.28       67.16      5.87 o 
 -11  11   4        3.92       11.98      4.42 o 
 -10  11   4      442.17      423.19      8.56 o 
  -9  11   4      249.83      241.61      6.77 o 
  -8  11   4      323.38      336.79      8.55 o 
  -7  11   4     8591.95     8282.70     57.84 o 
  -6  11   4     1309.34     1262.98     14.90 o 
  -5  11   4      693.38      644.97     11.95 o 
  -4  11   4      360.50      356.03      8.51 o 
  -3  11   4      244.97      236.13      9.39 o 
  -2  11   4      391.57      376.77      9.57 o 
  -1  11   4      301.40      342.12     11.53 o 
   0  11   4        0.75        8.54      4.09 o 
   1  11   4       67.44       75.97      5.49 o 
   2  11   4     1053.14     1007.37     14.60 o 
   3  11   4      468.37      427.89      8.47 o 
   4  11   4     2105.74     2023.32     22.42 o 
   5  11   4       45.87       43.56      4.31 o 
   6  11   4       17.85       11.05      3.91 o 
   7  11   4       91.13       91.16      4.81 o 
   8  11   4       43.13       34.50      3.83 o 
   9  11   4      177.71      173.41      6.16 o 
  10  11   4       35.50       38.58      4.52 o 
 -12  12   4       19.12       33.17      3.82 o 
 -11  12   4        0.11        3.59      4.76 o 
 -10  12   4       22.90       33.44      5.09 o 
  -9  12   4      123.61      110.70      6.80 o 
  -8  12   4       35.19       31.21      5.80 o 
  -7  12   4      782.96      823.56     13.45 o 
  -6  12   4      128.84      137.73      8.56 o 
  -5  12   4      464.25      426.69     12.17 o 
  -4  12   4        3.13        1.77      6.05 o 
  -3  12   4      304.96      344.17     10.98 o 
  -2  12   4      171.47      157.34      9.89 o 
  -1  12   4        2.84       11.73     10.30 o 
   0  12   4       84.92       64.92      6.60 o 
   1  12   4       15.68       23.01      5.84 o 
   2  12   4      653.17      575.05     14.02 o 
   3  12   4       30.23       28.13      5.08 o 
   4  12   4        0.13       -4.65      4.83 o 
   5  12   4      661.48      606.72     13.64 o 
   6  12   4      143.29      155.07      6.45 o 
   7  12   4      759.32      700.73     19.66 o 
   8  12   4       27.44       33.42      4.75 o 
   9  12   4       57.26       76.79      5.99 o 
 -11  13   4        9.87       22.84      4.88 o 
 -10  13   4       37.48       63.72      6.85 o 
  -9  13   4      296.24      309.25     10.97 o 
  -8  13   4      165.38      159.16      8.67 o 
  -7  13   4      507.88      475.92     13.25 o 
  -6  13   4        7.69       15.08      6.77 o 
  -5  13   4      581.66      552.27     14.66 o 
  -4  13   4        3.97       -7.39      7.39 o 
  -3  13   4      250.76      252.92     12.98 o 
  -2  13   4      438.83      427.86     15.51 o 
  -1  13   4       29.01       26.30      8.09 o 
   0  13   4      265.69      215.56      9.72 o 
   1  13   4      348.47      289.02     10.49 o 
   2  13   4      682.96      620.41     15.60 o 
   3  13   4       41.86       42.94      7.26 o 
   4  13   4      286.33      278.59     11.13 o 
   5  13   4       13.40        2.59      5.85 o 
   6  13   4       17.45       13.45      8.56 o 
   7  13   4      173.96      191.56      8.07 o 
   8  13   4       29.44       57.14      6.64 o 
  -9  14   4        9.31       11.49      5.04 o 
  -8  14   4       42.37       39.24      6.50 o 
  -7  14   4       84.22       91.04      7.99 o 
  -6  14   4       55.98       65.24      8.13 o 
  -5  14   4      282.75      274.64     11.92 o 
  -4  14   4        1.07       -0.54      6.76 o 
  -3  14   4      101.90      107.70     13.14 o 
  -2  14   4        6.52        0.00      8.94 o 
  -1  14   4        7.92       10.80      9.29 o 
   0  14   4      101.28       90.12     15.96 o 
   1  14   4      111.34      101.60     11.28 o 
   2  14   4        8.16       -5.90      6.70 o 
   3  14   4        0.21       16.90      7.21 o 
   4  14   4        1.20       10.96      6.31 o 
   5  14   4        0.12       -4.11      5.58 o 
   6  14   4      254.53      241.53      9.56 o 
   7  14   4      159.85      165.05      8.94 o 
  -7  15   4      258.60      251.36     10.94 o 
  -6  15   4      152.58      160.72      9.96 o 
  -5  15   4      103.61       81.60     18.77 o 
  -4  15   4        3.00       10.33     11.26 o 
  -3  15   4       69.72      111.71     15.02 o 
   2  15   4        0.56        3.75     11.26 o 
   3  15   4       16.05       31.92     11.26 o 
   4  15   4      110.60      125.79     13.14 o 
   5  15   4        3.18        5.63      8.45 o 
 -17   1   5       92.26       95.24      6.76 o 
 -16   1   5      189.90      177.90      5.60 o 
 -15   1   5       52.13       61.60      4.91 o 
 -14   1   5      737.91      710.32      9.90 o 
 -13   1   5      142.75      137.16      5.86 o 
 -12   1   5       79.49       84.70      4.77 o 
 -11   1   5        1.32       -3.35      4.33 o 
 -10   1   5      363.69      335.88     10.95 o 
  -9   1   5      370.16      379.14      7.17 o 
  -8   1   5       88.94       65.77      3.92 o 
  -7   1   5     1709.21     1867.79     11.99 o 
  -6   1   5      837.91      879.65      8.05 o 
  -5   1   5     3987.36     4133.34     20.56 o 
  -4   1   5     7620.23     7852.00     39.63 o 
  -3   1   5     5581.88     5594.23     28.03 o 
  -2   1   5     9641.52     9547.95     46.67 o 
  -1   1   5     2272.35     2264.84     14.18 o 
   0   1   5      714.75      775.01      6.78 o 
   1   1   5       33.92       36.43      2.61 o 
   2   1   5      220.18      274.29      4.47 o 
   3   1   5       13.81       22.08      2.34 o 
   4   1   5      446.23      494.74      7.80 o 
   5   1   5      269.25      315.20      6.97 o 
   6   1   5      159.56      185.09      6.17 o 
   7   1   5     1844.30     1813.52     20.99 o 
   8   1   5      554.10      546.45     10.60 o 
   9   1   5        4.47        5.14      3.84 o 
  10   1   5       60.06       56.35      4.90 o 
  11   1   5       69.87       65.01      4.86 o 
  12   1   5       32.19       41.98      4.64 o 
  13   1   5      105.92      122.47      6.06 o 
  14   1   5      140.77      127.66      6.47 o 
 -17   2   5       80.89       92.05      6.85 o 
 -16   2   5       19.41       27.19      5.04 o 
 -15   2   5       28.08       31.16      4.48 o 
 -14   2   5        1.90       -0.99      4.56 o 
 -13   2   5      247.31      229.44      6.71 o 
 -12   2   5     1622.38     1491.48     14.25 o 
 -11   2   5      164.01      134.24      6.47 o 
 -10   2   5     2216.10     2221.19     19.46 o 
  -9   2   5      509.63      492.74      7.87 o 
  -8   2   5     1140.97     1162.19     10.62 o 
  -7   2   5       41.28       52.04      3.31 o 
  -6   2   5     1629.09     1646.61     12.02 o 
  -5   2   5      450.82      414.99      5.71 o 
  -4   2   5     2558.66     2588.52     17.28 o 
  -3   2   5     2188.28     2201.25     15.73 o 
  -2   2   5      505.48      431.93      6.63 o 
  -1   2   5     1719.55     1816.62     12.92 o 
   0   2   5      496.00      501.23      6.37 o 
   1   2   5     3737.55     3829.26     21.66 o 
   2   2   5       81.13       94.74      3.27 o 
   3   2   5       68.46       70.14      3.49 o 
   4   2   5      939.10     1023.21     10.12 o 
   5   2   5      241.15      223.64      6.32 o 
   6   2   5      462.30      417.75      7.72 o 
   7   2   5      210.75      183.67      7.14 o 
   8   2   5        0.53       -0.65      3.50 o 
   9   2   5       15.22       17.47      4.12 o 
  10   2   5      612.73      598.49      9.07 o 
  11   2   5        1.02        3.58      5.05 o 
  12   2   5        1.45       -1.56      4.83 o 
  13   2   5      175.59      164.90      8.42 o 
  14   2   5        7.88        7.14      5.89 o 
 -17   3   5      135.53      166.70     11.79 o 
 -16   3   5      134.55      134.34      6.74 o 
 -15   3   5       46.09       49.17      4.84 o 
 -14   3   5       60.76       65.16      6.21 o 
 -13   3   5        7.27       -0.14      4.36 o 
 -12   3   5      767.71      729.39     12.07 o 
 -11   3   5      230.94      262.61      6.53 o 
 -10   3   5       95.92       99.93      6.62 o 
  -9   3   5      353.59      338.93      7.02 o 
  -8   3   5        5.79        5.51      3.39 o 
  -7   3   5      173.19      163.41      6.23 o 
  -6   3   5        0.90        0.14      2.55 o 
  -5   3   5     1117.00     1312.80     11.89 o 
  -4   3   5     1943.56     2032.87     14.82 o 
  -3   3   5     1661.73     1656.04     13.30 o 
  -2   3   5      628.16      592.78      8.21 o 
  -1   3   5     1497.15     1425.43     12.76 o 
   0   3   5      245.57      235.12      4.93 o 
   1   3   5     1150.61     1198.84     10.37 o 
   2   3   5       27.26       34.19      2.76 o 
   3   3   5       10.10        9.93      2.83 o 
   4   3   5      100.80      122.73      4.39 o 
   5   3   5      498.22      501.06      6.93 o 
   6   3   5       19.80       35.41      3.72 o 
   7   3   5       35.70       33.60      4.07 o 
   8   3   5      286.34      257.75      6.11 o 
   9   3   5     1494.35     1292.36     13.93 o 
  10   3   5     1619.28     1583.44     14.72 o 
  11   3   5      778.73      799.36     12.11 o 
  12   3   5       51.64       41.30      5.97 o 
  13   3   5        3.79       -1.64      5.96 o 
  14   3   5       54.09       53.51     10.33 o 
 -17   4   5      164.04      192.44     13.14 o 
 -16   4   5       18.44       19.35      5.27 o 
 -15   4   5       18.07       17.66      4.97 o 
 -14   4   5      607.18      546.06     11.43 o 
 -13   4   5      436.58      422.58     15.61 o 
 -12   4   5        0.52        2.62      3.88 o 
 -11   4   5       10.56        9.59      3.87 o 
 -10   4   5      436.08      460.42      9.14 o 
  -9   4   5      617.16      561.19      8.54 o 
  -8   4   5       52.39       58.05      4.46 o 
  -7   4   5      127.13      122.05      4.44 o 
  -6   4   5       85.69       92.22      4.27 o 
  -5   4   5     1722.88     1827.54     13.86 o 
  -4   4   5      699.95      753.63      8.33 o 
  -3   4   5      887.44      906.44      9.41 o 
  -2   4   5      196.75      197.76      4.50 o 
  -1   4   5       30.62       27.80      2.94 o 
   0   4   5      782.92      731.04      8.47 o 
   1   4   5     2017.60     2174.01     15.79 o 
   2   4   5      100.10      118.34      4.59 o 
   3   4   5     3189.36     3348.77     23.40 o 
   4   4   5     1175.55     1084.82     11.18 o 
   5   4   5        0.57        1.07      2.80 o 
   6   4   5       42.89       46.87      3.85 o 
   7   4   5      123.66      129.29      5.48 o 
   8   4   5      595.78      629.43     10.52 o 
   9   4   5       12.44       14.09      3.91 o 
  10   4   5       48.65       63.97      4.83 o 
  11   4   5      213.06      161.60      8.38 o 
  12   4   5       30.47       35.08      5.42 o 
  13   4   5      379.55      371.91      9.54 o 
  14   4   5      144.76      135.18     11.26 o 
 -16   5   5       67.72       84.13      6.07 o 
 -15   5   5       25.43       35.61      5.16 o 
 -14   5   5       46.62       39.96      5.81 o 
 -13   5   5        0.14       -0.53      4.86 o 
 -12   5   5      197.34      196.77      6.92 o 
 -11   5   5       35.32       29.07      3.68 o 
 -10   5   5     1701.84     1682.35     15.01 o 
  -9   5   5        6.77        5.55      3.44 o 
  -8   5   5      179.27      177.68      5.40 o 
  -7   5   5     1061.45      978.88     11.41 o 
  -6   5   5        5.94        4.87      3.17 o 
  -5   5   5       76.79       83.42      3.96 o 
  -4   5   5       21.83       21.74      2.97 o 
  -3   5   5      394.46      396.60      7.14 o 
  -2   5   5      790.52      774.00      8.31 o 
  -1   5   5      435.25      436.69      6.33 o 
   0   5   5       49.47       46.33      3.32 o 
   1   5   5     1828.75     1970.61     17.59 o 
   2   5   5     1594.85     1639.97     16.87 o 
   3   5   5      963.70      956.60     14.20 o 
   4   5   5      632.60      678.05     11.26 o 
   5   5   5       24.36       23.17      3.35 o 
   6   5   5       29.01       35.69      4.00 o 
   7   5   5      227.07      244.88      5.57 o 
   8   5   5      123.58      136.53      5.29 o 
   9   5   5      193.08      196.81      6.77 o 
  10   5   5       12.40        4.35      5.89 o 
  11   5   5       10.31        8.43      5.88 o 
  12   5   5        0.43        1.33      4.39 o 
  13   5   5      619.71      634.47     11.58 o 
 -16   6   5       59.91       76.29      5.04 o 
 -15   6   5       51.84       43.89      9.27 o 
 -14   6   5      327.75      308.05      8.59 o 
 -13   6   5       13.26       10.50      4.50 o 
 -12   6   5      765.28      766.18     13.95 o 
 -11   6   5       94.47       82.16      4.45 o 
 -10   6   5      340.09      340.77      6.93 o 
  -9   6   5      340.80      362.61      8.22 o 
  -8   6   5      240.69      237.08      6.86 o 
  -7   6   5       53.05       54.25      4.14 o 
  -6   6   5      322.52      350.61      8.29 o 
  -5   6   5      182.81      188.86      6.04 o 
  -4   6   5        8.83        7.71      2.85 o 
  -3   6   5      767.19      821.08     10.43 o 
  -2   6   5     2403.55     2462.60     17.03 o 
  -1   6   5        6.61        2.56      2.59 o 
   0   6   5      523.32      524.49      7.54 o 
   1   6   5      567.32      582.20      8.82 o 
   2   6   5      103.36       97.25      4.88 o 
   3   6   5      179.05      221.59      6.13 o 
   4   6   5       88.07       96.67      4.41 o 
   5   6   5        3.69        2.25      3.90 o 
   6   6   5      149.78      154.82      5.20 o 
   7   6   5        0.37        2.24      3.36 o 
   8   6   5      343.29      289.52      7.05 o 
   9   6   5     1839.32     1676.53     16.17 o 
  10   6   5       42.46       49.75      4.91 o 
  11   6   5       21.27       30.97      5.36 o 
  12   6   5      448.78      489.90     10.49 o 
  13   6   5       50.60       41.42      4.56 o 
 -16   7   5       13.01        5.63      8.45 o 
 -15   7   5      102.79      134.96      7.04 o 
 -14   7   5      371.98      423.63     10.61 o 
 -13   7   5      271.94      239.02      7.47 o 
 -12   7   5     1295.59     1248.13     14.52 o 
 -11   7   5       41.47       33.54      3.95 o 
 -10   7   5       24.14       26.74      4.50 o 
  -9   7   5      174.93      189.07      5.79 o 
  -8   7   5      519.50      487.40      8.95 o 
  -7   7   5      322.94      321.94      8.27 o 
  -6   7   5      293.62      269.50      7.11 o 
  -5   7   5      726.49      732.20     10.76 o 
  -4   7   5     1684.09     1594.11     16.64 o 
  -3   7   5       59.71       70.68      3.86 o 
  -2   7   5        4.59        8.88      2.78 o 
  -1   7   5     1116.74     1206.24     12.01 o 
   0   7   5       11.34       17.07      3.19 o 
   1   7   5        6.35        7.83      3.13 o 
   2   7   5      652.22      603.71      9.60 o 
   3   7   5      785.39      745.90      9.76 o 
   4   7   5       95.96       85.34      5.10 o 
   5   7   5      835.39      796.74     10.04 o 
   6   7   5      477.75      426.54      7.01 o 
   7   7   5      732.81      681.25      9.17 o 
   8   7   5      163.79      163.73      5.60 o 
   9   7   5      280.37      251.57      6.80 o 
  10   7   5       10.83       15.94      4.35 o 
  11   7   5      176.55      169.64      7.54 o 
  12   7   5      149.74      149.16      6.86 o 
 -15   8   5       60.60       64.68      7.02 o 
 -14   8   5       24.08       19.42      5.51 o 
 -13   8   5      218.44      216.76      9.68 o 
 -12   8   5       24.61       26.11      4.29 o 
 -11   8   5       88.46       99.74      5.08 o 
 -10   8   5       19.36       16.75      4.08 o 
  -9   8   5     1167.83     1114.95     11.87 o 
  -8   8   5        0.81        0.76      3.60 o 
  -7   8   5       90.17       85.33      5.16 o 
  -6   8   5       24.16       27.84      4.09 o 
  -5   8   5      591.38      627.24     13.30 o 
  -4   8   5      102.18      132.78      7.11 o 
  -3   8   5      931.53      918.42     11.16 o 
  -2   8   5       43.86       46.99      4.51 o 
  -1   8   5       89.09       83.09      4.27 o 
   0   8   5      122.49      111.50      4.95 o 
   1   8   5      115.45      118.12      5.21 o 
   2   8   5        5.60        8.32      3.80 o 
   3   8   5       90.84       95.49      5.02 o 
   4   8   5       91.00       84.89      4.28 o 
   5   8   5     2167.61     2042.12     16.46 o 
   6   8   5       82.56       87.67      4.77 o 
   7   8   5      311.14      316.40      7.17 o 
   8   8   5       25.70       33.02      3.93 o 
   9   8   5      352.22      332.65      8.40 o 
  10   8   5       42.67       34.42      4.38 o 
  11   8   5      159.21      191.09      6.53 o 
  12   8   5      112.49      115.68      7.35 o 
 -15   9   5       68.26       92.93     10.33 o 
 -14   9   5       13.82       14.14      3.77 o 
 -13   9   5     1126.22     1197.01     15.23 o 
 -12   9   5      153.03      156.34      6.08 o 
 -11   9   5       13.89        9.46      3.93 o 
 -10   9   5      296.33      287.13      7.00 o 
  -9   9   5      583.17      598.25      9.12 o 
  -8   9   5       47.98       52.54      4.98 o 
  -7   9   5      178.32      173.78      5.87 o 
  -6   9   5      170.32      167.03      6.89 o 
  -5   9   5      720.47      689.07     10.61 o 
  -4   9   5       27.50       34.66      4.25 o 
  -3   9   5        0.49       -4.28      4.28 o 
  -2   9   5      308.68      289.26     10.04 o 
  -1   9   5       12.71       12.34      4.91 o 
   0   9   5       32.24       31.95      3.85 o 
   1   9   5      273.67      267.95      7.14 o 
   2   9   5      150.60      147.97      5.50 o 
   3   9   5        0.19       -0.69      3.40 o 
   4   9   5        6.00        4.93      3.48 o 
   5   9   5     1011.68      910.22     10.67 o 
   6   9   5      299.70      311.05      7.19 o 
   7   9   5      114.73      109.64      5.92 o 
   8   9   5       13.15        6.24      3.59 o 
   9   9   5       36.07       35.93      4.12 o 
  10   9   5       85.09       89.11      4.98 o 
  11   9   5        4.95       11.00      3.57 o 
 -14  10   5       21.95       33.01      6.28 o 
 -13  10   5      117.21      127.05      5.32 o 
 -12  10   5        0.19        1.96      3.65 o 
 -11  10   5       55.39       67.58      4.88 o 
 -10  10   5        5.40        4.76      3.89 o 
  -9  10   5      611.55      576.87      9.81 o 
  -8  10   5      725.04      696.24     10.31 o 
  -7  10   5      167.35      178.38      5.91 o 
  -6  10   5       46.64       40.70      4.21 o 
  -5  10   5        5.87        5.66      3.54 o 
  -4  10   5     1496.83     1393.72     14.29 o 
  -3  10   5      275.58      282.56      6.90 o 
  -2  10   5     2746.41     2589.18     22.46 o 
  -1  10   5      247.70      241.50      6.56 o 
   0  10   5       14.92       19.78      3.75 o 
   1  10   5     1099.95     1022.00     11.62 o 
   2  10   5        6.47        5.50      4.00 o 
   3  10   5        2.22        8.84      3.78 o 
   4  10   5      301.14      310.29      7.20 o 
   5  10   5       37.84       52.28      4.45 o 
   6  10   5        2.82       -3.58      3.58 o 
   7  10   5      197.00      194.93      6.23 o 
   8  10   5       11.06        9.56      3.80 o 
   9  10   5       38.38       42.89      4.08 o 
  10  10   5       98.11       77.69      4.52 o 
  11  10   5        6.24        4.22      5.31 o 
 -13  11   5        0.14        1.44      3.81 o 
 -12  11   5       26.98       25.40      4.75 o 
 -11  11   5        3.25        6.39      4.97 o 
 -10  11   5        0.01       -2.27      3.56 o 
  -9  11   5      366.07      411.53      8.97 o 
  -8  11   5      183.55      160.60      5.79 o 
  -7  11   5        2.13        7.18      3.69 o 
  -6  11   5       73.06       79.69      4.56 o 
  -5  11   5       47.28       46.30      5.11 o 
  -4  11   5        0.24       -2.54      4.21 o 
  -3  11   5       15.98       13.37      4.17 o 
  -2  11   5     1139.43     1101.65     12.73 o 
  -1  11   5      496.65      464.35      8.03 o 
   0  11   5      371.95      394.49      8.20 o 
   1  11   5      884.95      823.97     10.44 o 
   2  11   5     1102.88     1104.90     12.70 o 
   3  11   5      524.60      483.61      8.62 o 
   4  11   5      135.13      138.29      5.79 o 
   5  11   5        1.64       -3.49      4.96 o 
   6  11   5      125.37      118.18      5.48 o 
   7  11   5       97.91      103.67      5.02 o 
   8  11   5       13.62       10.83      3.63 o 
   9  11   5        9.11        2.55      4.17 o 
  10  11   5       18.62       35.07      5.39 o 
 -12  12   5        4.56        6.47      3.69 o 
 -11  12   5      314.27      342.11      9.25 o 
 -10  12   5      145.03      133.69      6.44 o 
  -9  12   5        4.52        8.24      4.57 o 
  -8  12   5       51.77       61.19      5.77 o 
  -7  12   5       93.89       94.44      6.82 o 
  -6  12   5      180.81      177.42      7.01 o 
  -5  12   5      613.97      601.60     10.85 o 
  -4  12   5     1496.59     1450.35     22.53 o 
  -3  12   5      252.63      235.73     10.75 o 
  -2  12   5      232.43      194.25     10.18 o 
  -1  12   5      474.57      452.66     15.09 o 
   0  12   5      205.36      195.70      8.52 o 
   1  12   5      270.67      242.93      9.31 o 
   2  12   5      103.64       92.39      5.58 o 
   3  12   5      366.07      371.53      9.04 o 
   4  12   5       24.83       21.34      5.25 o 
   5  12   5        7.03        5.30      5.10 o 
   6  12   5      499.36      519.06     10.50 o 
   7  12   5      144.81      125.62      9.12 o 
   8  12   5       13.17       25.29      4.24 o 
   9  12   5        7.51       12.20      5.97 o 
 -11  13   5       86.00      101.02      6.31 o 
 -10  13   5      244.91      226.25      9.38 o 
  -9  13   5        0.77       -1.42      5.13 o 
  -8  13   5        0.23       -5.61      5.61 o 
  -7  13   5      285.01      278.11     10.80 o 
  -6  13   5      298.03      290.70     10.16 o 
  -5  13   5       79.16       77.20      7.12 o 
  -4  13   5        0.28       -4.59      6.27 o 
  -3  13   5      232.06      251.55     11.14 o 
  -2  13   5       39.16       30.78      7.26 o 
  -1  13   5      380.11      334.79     13.68 o 
   0  13   5      331.17      366.18     10.32 o 
   1  13   5      473.45      482.32     12.59 o 
   2  13   5       41.56       37.02      6.72 o 
   3  13   5        8.26        9.77      6.42 o 
   4  13   5        0.21        5.52      5.85 o 
   5  13   5      778.30      830.46     18.59 o 
   6  13   5       69.98       60.33      7.68 o 
   7  13   5        3.03       -0.50      5.43 o 
  -9  14   5       31.64       38.66      5.76 o 
  -8  14   5      174.74      165.06     13.24 o 
  -7  14   5        9.37       11.34      5.36 o 
  -6  14   5     1027.16     1082.32     17.60 o 
  -5  14   5      201.91      216.52     10.62 o 
  -4  14   5       12.00        7.13      6.85 o 
  -3  14   5        9.09        6.33      7.00 o 
  -2  14   5        0.02       -1.88      6.81 o 
  -1  14   5      221.52      227.76     11.55 o 
   0  14   5      119.80      138.15     11.95 o 
   1  14   5        7.68        6.10      6.10 o 
   2  14   5        3.46       18.37      6.85 o 
   3  14   5        0.38       -3.75      6.13 o 
   4  14   5      193.59      211.04     10.11 o 
   5  14   5       12.69       16.66      9.79 o 
   6  14   5       88.39      121.95      7.99 o 
  -7  15   5       92.42      123.87      9.39 o 
  -6  15   5       23.06       30.44     12.67 o 
  -5  15   5      101.40       77.91     13.14 o 
  -4  15   5      805.93      984.72     31.92 o 
  -3  15   5      109.22      113.59     14.08 o 
  -2  15   5      109.41       87.30     13.14 o 
  -1  15   5       13.05       32.86     11.26 o 
   0  15   5       27.97       33.79     11.26 o 
   1  15   5       87.57       82.61     13.14 o 
   2  15   5        4.24        4.34     12.20 o 
   3  15   5       19.40       32.86      6.95 o 
   4  15   5        5.32        6.57      8.45 o 
 -17   0   6        0.32        1.27      5.38 o 
 -16   0   6      760.36      812.86     15.41 o 
 -15   0   6      700.00      761.80     13.71 o 
 -14   0   6      416.32      397.08     12.02 o 
 -13   0   6      335.73      342.51     10.93 o 
 -12   0   6      729.78      691.14     15.18 o 
 -11   0   6     1485.41     1439.84     24.10 o 
 -10   0   6      678.98      717.87     18.15 o 
  -9   0   6      140.34      123.00      7.98 o 
  -8   0   6     1572.61     1735.76     21.53 o 
  -7   0   6     3086.04     3370.86     25.81 o 
  -6   0   6     7955.23     8253.57     53.62 o 
  -5   0   6     1821.90     2067.38     17.11 o 
  -4   0   6     1016.68      989.87     10.66 o 
  -3   0   6      411.18      419.97      6.34 o 
  -2   0   6      756.02      702.33      8.14 o 
  -1   0   6     7284.59     7359.63     44.94 o 
   0   0   6      596.87      698.70     12.85 o 
   1   0   6      337.39      332.17      6.37 o 
   2   0   6      578.13      684.73      9.36 o 
   3   0   6     3855.83     4140.59     30.42 o 
   4   0   6      936.54     1014.13     16.02 o 
   5   0   6     1499.27     1485.12     22.74 o 
   6   0   6     1268.13     1252.39     21.79 o 
   7   0   6     1745.34     1781.58     26.97 o 
   8   0   6     3739.96     3521.51     38.43 o 
   9   0   6      758.45      730.33     19.45 o 
  10   0   6      296.96      264.21     10.13 o 
  11   0   6      507.65      503.10     12.07 o 
  12   0   6      193.39      213.02     10.05 o 
  13   0   6      120.34      117.05      7.81 o 
 -17   1   6        0.80        4.86      6.68 o 
 -16   1   6      273.93      270.74      6.50 o 
 -15   1   6      225.19      231.86      6.61 o 
 -14   1   6       81.26       76.35      4.73 o 
 -13   1   6      319.03      335.27     11.50 o 
 -12   1   6        0.07       -3.09      3.58 o 
 -11   1   6      149.59      145.18      7.20 o 
 -10   1   6       35.34       45.63      5.01 o 
  -9   1   6       58.78       64.40      4.66 o 
  -8   1   6      751.13      817.27      8.39 o 
  -7   1   6     1351.07     1415.52     10.89 o 
  -6   1   6       97.10      128.08      3.71 o 
  -5   1   6    10546.40    10876.74     49.70 o 
  -4   1   6       13.53       19.09      2.37 o 
  -3   1   6       68.92       76.02      2.91 o 
  -2   1   6     3915.32     4042.65     21.88 o 
  -1   1   6     6073.17     6336.76     31.07 o 
   0   1   6       27.96       31.11      2.28 o 
   1   1   6     4128.29     4176.94     21.72 o 
   2   1   6        0.85        5.45      2.23 o 
   3   1   6     1846.50     1969.24     13.35 o 
   4   1   6      147.73      156.30      5.15 o 
   5   1   6        3.19        0.72      3.66 o 
   6   1   6      223.21      253.36      8.11 o 
   7   1   6       11.75       14.00      4.79 o 
   8   1   6     2427.02     2278.89     19.21 o 
   9   1   6        0.69       -0.57      4.23 o 
  10   1   6       15.37       16.07      3.91 o 
  11   1   6        0.72       -1.88      4.18 o 
  12   1   6        1.61        3.33      3.65 o 
  13   1   6        4.44        2.88      5.96 o 
 -17   2   6       30.44       38.41      5.03 o 
 -16   2   6        8.33        5.22      3.83 o 
 -15   2   6      102.34      104.44      5.46 o 
 -14   2   6       38.36       38.09      4.92 o 
 -13   2   6       28.41       32.24      4.93 o 
 -12   2   6      387.24      389.27      7.80 o 
 -11   2   6      838.26      794.75     12.23 o 
 -10   2   6       46.80       54.53      5.22 o 
  -9   2   6      457.78      428.45      7.84 o 
  -8   2   6     1004.84     1070.77     11.12 o 
  -7   2   6       85.12       66.43      3.37 o 
  -6   2   6     1568.23     1707.99     12.50 o 
  -5   2   6     5732.22     5716.42     30.20 o 
  -4   2   6     1430.70     1478.07     10.90 o 
  -3   2   6      273.64      270.84      4.85 o 
  -2   2   6     2455.07     2417.74     15.45 o 
  -1   2   6      379.57      370.71      5.78 o 
   0   2   6     2851.19     2878.08     18.59 o 
   1   2   6       34.96       38.36      2.82 o 
   2   2   6     7089.26     7319.02     37.57 o 
   3   2   6     1914.55     1949.42     15.50 o 
   4   2   6     1844.02     1867.14     15.31 o 
   5   2   6       25.98       31.48      3.99 o 
   6   2   6      660.79      658.48     11.91 o 
   7   2   6      418.89      409.38      9.44 o 
   8   2   6      498.10      439.02      8.36 o 
   9   2   6     1112.41     1002.64     13.24 o 
  10   2   6      781.21      748.00     13.25 o 
  11   2   6       24.09       20.61      4.37 o 
  12   2   6       89.56       85.81      7.94 o 
  13   2   6        9.71       10.60      5.10 o 
 -17   3   6      115.52      126.23      6.21 o 
 -16   3   6      123.14      116.27      6.46 o 
 -15   3   6      268.71      256.19      7.37 o 
 -14   3   6      380.95      396.65      8.91 o 
 -13   3   6       18.36       20.64      4.51 o 
 -12   3   6       40.94       45.92      4.53 o 
 -11   3   6      551.10      562.30     12.44 o 
 -10   3   6      174.71      176.64      7.43 o 
  -9   3   6       61.60       56.73      4.12 o 
  -8   3   6       44.25       54.16      3.77 o 
  -7   3   6      446.74      421.40      7.36 o 
  -6   3   6      670.11      737.35      8.11 o 
  -5   3   6       23.67       21.79      2.79 o 
  -4   3   6     1593.33     1518.57     11.30 o 
  -3   3   6      971.09     1002.39      9.34 o 
  -2   3   6      755.47      715.18     10.86 o 
  -1   3   6      461.75      443.42      6.03 o 
   0   3   6      133.00      134.71      4.43 o 
   1   3   6       86.44       97.70      3.89 o 
   2   3   6      243.00      222.82      5.71 o 
   3   3   6      161.94      177.32      5.32 o 
   4   3   6      180.76      150.16      4.73 o 
   5   3   6        5.52        2.83      3.22 o 
   6   3   6     1130.08     1132.51     12.14 o 
   7   3   6      201.35      187.35      5.61 o 
   8   3   6      197.45      175.99      5.38 o 
   9   3   6       12.33       12.12      4.45 o 
  10   3   6       29.38       17.20      4.62 o 
  11   3   6        1.42       10.97      5.50 o 
  12   3   6       54.81       56.68      5.05 o 
  13   3   6       19.50        8.77      7.38 o 
 -17   4   6       51.78       51.87      4.25 o 
 -16   4   6      216.40      235.66      8.74 o 
 -15   4   6      227.99      226.93      8.08 o 
 -14   4   6       67.41       82.57      8.42 o 
 -13   4   6        2.13        3.70      5.54 o 
 -12   4   6      300.97      319.33      8.73 o 
 -11   4   6      907.48      879.60     12.71 o 
 -10   4   6      413.93      411.56      8.74 o 
  -9   4   6       64.53       57.06      4.27 o 
  -8   4   6      135.26      121.17      4.99 o 
  -7   4   6     1518.04     1600.65     14.34 o 
  -6   4   6      978.62      977.58      9.80 o 
  -5   4   6       62.67       63.10      3.32 o 
  -4   4   6     2570.82     2496.08     16.58 o 
  -3   4   6      952.52      993.77     11.98 o 
  -2   4   6      927.93      975.97     10.01 o 
  -1   4   6       38.10       40.13      3.24 o 
   0   4   6      178.24      172.38      4.92 o 
   1   4   6     1094.84     1108.90     10.75 o 
   2   4   6      800.11      752.15      9.43 o 
   3   4   6      492.67      522.55      7.80 o 
   4   4   6       76.64       86.09      4.48 o 
   5   4   6      125.77      132.87      4.89 o 
   6   4   6       47.30       35.57      4.24 o 
   7   4   6      238.59      243.71      6.31 o 
   8   4   6        9.54        7.04      3.83 o 
   9   4   6      373.11      368.39      7.86 o 
  10   4   6      850.35      823.30     18.36 o 
  11   4   6       15.35       31.71      5.70 o 
  12   4   6      243.77      270.18      8.11 o 
  13   4   6       69.26       67.96      6.95 o 
 -17   5   6      113.53      143.90     15.49 o 
 -16   5   6      154.24      186.89      7.96 o 
 -15   5   6      173.31      199.04      8.37 o 
 -14   5   6        1.88        6.08      5.50 o 
 -13   5   6       44.66       49.71      5.14 o 
 -12   5   6      125.06      129.76      6.40 o 
 -11   5   6      294.78      311.18      7.06 o 
 -10   5   6      132.64      117.42      5.10 o 
  -9   5   6       95.87      101.25      5.60 o 
  -8   5   6      118.21      114.38      4.90 o 
  -7   5   6      305.50      312.41      6.85 o 
  -6   5   6       13.06        2.91      3.19 o 
  -5   5   6     1079.03     1172.58     11.57 o 
  -4   5   6      261.04      295.82      5.92 o 
  -3   5   6       66.25       71.31      3.59 o 
  -2   5   6      422.17      446.57      6.54 o 
  -1   5   6       16.98       23.48      2.93 o 
   0   5   6        1.41        0.93      2.85 o 
   1   5   6      159.05      187.08      5.93 o 
   2   5   6       20.26       14.47      3.14 o 
   3   5   6        8.42        7.55      3.04 o 
   4   5   6        2.40        2.16      2.96 o 
   5   5   6      192.66      210.63      6.58 o 
   6   5   6      588.46      588.28      7.80 o 
   7   5   6      149.82      142.31      5.48 o 
   8   5   6      154.21      144.14      5.81 o 
   9   5   6        1.10       -1.95      4.37 o 
  10   5   6      451.51      456.86     11.04 o 
  11   5   6        4.51       -4.44      4.44 o 
  12   5   6      202.04      254.21      9.13 o 
  13   5   6      135.10      117.34     11.26 o 
 -16   6   6       12.65        3.14      3.85 o 
 -15   6   6      173.86      154.23      8.08 o 
 -14   6   6        8.96        5.14      5.95 o 
 -13   6   6       76.24       80.25      5.63 o 
 -12   6   6       73.09       62.86      5.02 o 
 -11   6   6      415.45      410.55      8.87 o 
 -10   6   6      477.88      451.11      7.94 o 
  -9   6   6        8.19        3.00      3.82 o 
  -8   6   6      217.28      212.45      7.28 o 
  -7   6   6      286.06      285.65      7.15 o 
  -6   6   6     1371.71     1320.92     15.04 o 
  -5   6   6     2003.06     2102.73     18.21 o 
  -4   6   6     2808.14     2891.46     20.97 o 
  -3   6   6      304.63      304.25      6.10 o 
  -2   6   6        4.24        9.86      2.77 o 
  -1   6   6       24.39       24.29      3.43 o 
   0   6   6      238.12      252.32      7.65 o 
   1   6   6      241.07      229.43      6.25 o 
   2   6   6      632.53      607.05     11.79 o 
   3   6   6       46.34       36.35      3.72 o 
   4   6   6      658.36      670.06     10.26 o 
   5   6   6      667.61      676.11      9.23 o 
   6   6   6      509.59      498.05      7.57 o 
   7   6   6      100.90       98.27      4.67 o 
   8   6   6      411.93      412.25      7.82 o 
   9   6   6       13.62       13.63      4.44 o 
  10   6   6      521.64      531.47     10.33 o 
  11   6   6        4.22        4.71      4.03 o 
  12   6   6      207.97      227.83      6.86 o 
 -16   7   6      147.98      159.16     29.10 o 
 -15   7   6      297.31      284.58     10.44 o 
 -14   7   6      142.61      163.68      7.77 o 
 -13   7   6      513.42      484.27     10.39 o 
 -12   7   6       24.23       26.90      4.52 o 
 -11   7   6      160.96      151.43      5.56 o 
 -10   7   6      315.64      314.93      7.13 o 
  -9   7   6       14.23        9.13      3.72 o 
  -8   7   6      151.46      155.34      6.31 o 
  -7   7   6        3.77        6.44      4.02 o 
  -6   7   6       62.56       46.31      4.72 o 
  -5   7   6      173.28      171.17      6.03 o 
  -4   7   6        9.49        7.72      3.24 o 
  -3   7   6       92.34      119.56      4.40 o 
  -2   7   6       25.49       29.88      4.10 o 
  -1   7   6       30.49       32.00      3.70 o 
   0   7   6     1075.08     1065.58     12.31 o 
   1   7   6      191.03      189.78      6.18 o 
   2   7   6       70.98       60.55      4.48 o 
   3   7   6        0.32        0.81      3.55 o 
   4   7   6      791.48      761.74     10.10 o 
   5   7   6       41.79       46.18      4.07 o 
   6   7   6       72.92       65.29      3.99 o 
   7   7   6      198.74      175.62      5.27 o 
   8   7   6      386.75      369.89      7.89 o 
   9   7   6      105.47      118.57      5.92 o 
  10   7   6        1.27        7.93      4.29 o 
  11   7   6        4.70        1.10      3.93 o 
  12   7   6       11.35       14.55      5.97 o 
 -15   8   6      352.46      397.81     10.73 o 
 -14   8   6      511.19      532.09     10.76 o 
 -13   8   6        0.07       -2.24      4.15 o 
 -12   8   6        1.33        0.31      3.67 o 
 -11   8   6       21.26       26.66      4.05 o 
 -10   8   6      100.74      105.69      5.15 o 
  -9   8   6      532.69      528.40      8.55 o 
  -8   8   6      242.87      258.98      6.69 o 
  -7   8   6      487.25      492.14      7.76 o 
  -6   8   6      284.08      272.27      7.68 o 
  -5   8   6      219.32      231.99      6.73 o 
  -4   8   6       39.34       49.93      4.60 o 
  -3   8   6       11.47        7.31      3.53 o 
  -2   8   6      578.54      641.44      9.55 o 
  -1   8   6      114.97      132.21      5.46 o 
   0   8   6      174.70      179.02      6.31 o 
   1   8   6       46.35       51.18      4.54 o 
   2   8   6      170.70      171.75      7.79 o 
   3   8   6        0.21       -1.91      3.19 o 
   4   8   6      162.39      147.38      6.25 o 
   5   8   6       87.45       97.86      4.61 o 
   6   8   6      201.97      194.50      6.61 o 
   7   8   6      292.44      254.59      6.29 o 
   8   8   6       94.92       85.34      4.49 o 
   9   8   6      154.98      129.53      5.86 o 
  10   8   6       68.01       64.66      4.65 o 
  11   8   6      612.54      615.25     16.92 o 
 -15   9   6      346.27      346.39     16.90 o 
 -14   9   6       39.29       31.71      4.80 o 
 -13   9   6      423.81      450.44     11.47 o 
 -12   9   6      127.78      117.95      5.73 o 
 -11   9   6      134.87      131.72      5.27 o 
 -10   9   6      506.21      504.88      8.55 o 
  -9   9   6       12.86        8.54      4.30 o 
  -8   9   6     1372.23     1285.09     13.59 o 
  -7   9   6      484.07      459.18      8.52 o 
  -6   9   6     1381.28     1307.13     13.50 o 
  -5   9   6      269.66      277.64      7.09 o 
  -4   9   6      128.82      138.18      7.01 o 
  -3   9   6       57.43       65.84      4.87 o 
  -2   9   6      230.49      247.56      6.91 o 
  -1   9   6      491.38      489.36      8.65 o 
   0   9   6      551.41      545.65     10.08 o 
   1   9   6      902.84      848.46      9.67 o 
   2   9   6     1172.63     1086.72     12.27 o 
   3   9   6      470.53      431.80      8.21 o 
   4   9   6      284.90      284.67      6.61 o 
   5   9   6      271.50      271.86      6.68 o 
   6   9   6        0.00        6.77      3.66 o 
   7   9   6       80.76       85.01      4.70 o 
   8   9   6      210.97      197.57      5.93 o 
   9   9   6        8.58        9.39      3.79 o 
  10   9   6      184.90      179.33      6.52 o 
  11   9   6        0.21        1.88      7.51 o 
 -14  10   6      555.76      600.78     15.59 o 
 -13  10   6        1.76        0.49      3.35 o 
 -12  10   6       34.22       41.69      4.52 o 
 -11  10   6      106.24      114.78      5.70 o 
 -10  10   6      308.71      325.46      7.06 o 
  -9  10   6      612.90      600.64     11.07 o 
  -8  10   6      114.41      127.55      5.60 o 
  -7  10   6      213.05      210.26      6.42 o 
  -6  10   6        5.17        6.91      3.76 o 
  -5  10   6        0.01       -2.60      3.52 o 
  -4  10   6        6.12        0.97      3.82 o 
  -3  10   6      476.01      454.09      8.26 o 
  -2  10   6      706.23      708.36     10.19 o 
  -1  10   6     1249.00     1229.82     13.55 o 
   0  10   6       23.30       16.80      3.92 o 
   1  10   6      742.02      770.09     10.51 o 
   2  10   6      466.85      439.41      8.24 o 
   3  10   6     1121.72     1090.20     13.08 o 
   4  10   6      414.48      365.91      7.71 o 
   5  10   6        0.04        2.16      3.89 o 
   6  10   6      172.82      165.13      5.55 o 
   7  10   6       67.27       78.79      4.73 o 
   8  10   6      215.23      215.97      6.60 o 
   9  10   6       11.81       13.65      4.00 o 
  10  10   6       30.29       50.84      5.76 o 
 -13  11   6        0.01        6.34      5.92 o 
 -12  11   6       22.85       17.32      4.61 o 
 -11  11   6        1.21        1.21      3.94 o 
 -10  11   6      160.00      139.47      6.26 o 
  -9  11   6       11.38       11.13      3.85 o 
  -8  11   6      328.37      342.11      7.48 o 
  -7  11   6        0.72        4.76      3.98 o 
  -6  11   6        3.06       12.97      3.82 o 
  -5  11   6      444.13      456.54      8.57 o 
  -4  11   6       73.58       85.32      4.76 o 
  -3  11   6      737.37      731.03     10.51 o 
  -2  11   6      371.46      379.61      8.31 o 
  -1  11   6     1244.65     1229.54     14.60 o 
   0  11   6       17.42       21.89      4.15 o 
   1  11   6     2028.92     1900.67     19.04 o 
   2  11   6      208.26      180.27      6.02 o 
   3  11   6      815.11      782.98     10.70 o 
   4  11   6      151.03      167.10      6.27 o 
   5  11   6       54.76       44.05      4.40 o 
   6  11   6       37.93       51.48      4.49 o 
   7  11   6      142.11      148.73      5.84 o 
   8  11   6        8.65        2.92      4.23 o 
   9  11   6       19.99       21.06      4.39 o 
 -12  12   6       33.26       43.18      6.19 o 
 -11  12   6        3.00        0.49      4.25 o 
 -10  12   6       37.43       58.35      4.93 o 
  -9  12   6      179.34      168.64      6.81 o 
  -8  12   6     1058.57     1082.33     17.38 o 
  -7  12   6      241.28      247.46      7.88 o 
  -6  12   6      152.93      155.17      6.64 o 
  -5  12   6       68.46       57.00      5.23 o 
  -4  12   6      130.33      125.24      7.96 o 
  -3  12   6      224.13      243.10      9.70 o 
  -2  12   6      223.52      253.77      9.84 o 
  -1  12   6       94.85       91.04      7.01 o 
   0  12   6      751.86      795.89     20.29 o 
   1  12   6      470.13      495.66      9.80 o 
   2  12   6        3.92        3.81      4.10 o 
   3  12   6      310.50      303.22      8.40 o 
   4  12   6       10.13       15.11      4.76 o 
   5  12   6       13.94       16.13      4.66 o 
   6  12   6       33.48       44.51     10.68 o 
   7  12   6       53.53       56.85      4.81 o 
   8  12   6      106.24      135.18      7.39 o 
 -11  13   6       74.86       70.53      5.58 o 
 -10  13   6       21.31       23.61      5.76 o 
  -9  13   6       14.65        7.09      5.27 o 
  -8  13   6       60.58       63.52      5.95 o 
  -7  13   6      236.03      247.20      9.06 o 
  -6  13   6        5.65       12.48      5.61 o 
  -5  13   6      108.68      101.67      6.79 o 
  -4  13   6      189.67      205.25      8.30 o 
  -3  13   6       10.39        0.71      6.18 o 
  -2  13   6        4.09       -6.50      6.50 o 
  -1  13   6        2.97        7.30      5.68 o 
   0  13   6      453.27      483.70     11.29 o 
   1  13   6       23.74       34.96      5.79 o 
   2  13   6      119.02      128.57      7.80 o 
   3  13   6       21.10       15.73      5.61 o 
   4  13   6      262.80      278.95     11.92 o 
   5  13   6      358.27      441.82     13.18 o 
   6  13   6      141.32      149.07      8.30 o 
   7  13   6       35.11       54.62      5.58 o 
  -9  14   6       33.98       29.59      5.42 o 
  -8  14   6       18.79       14.81      5.58 o 
  -7  14   6       19.79       26.17      6.88 o 
  -6  14   6      107.31      120.32      6.54 o 
  -5  14   6       52.89       43.11      6.21 o 
  -4  14   6      198.56      220.76     10.84 o 
  -3  14   6        3.85        4.03      6.67 o 
  -2  14   6       25.01       11.84      7.00 o 
  -1  14   6       39.31       45.59      7.59 o 
   0  14   6       20.70       27.91     10.30 o 
   1  14   6       17.44       16.36      5.97 o 
   2  14   6        0.35        9.15      5.63 o 
   3  14   6        0.60       -2.21      5.91 o 
   4  14   6        0.01       -5.37      5.37 o 
   5  14   6        1.72       -3.17      4.82 o 
  -7  15   6       41.06       51.63      9.39 o 
  -6  15   6      136.01      164.28     13.14 o 
  -5  15   6      176.60      169.91     14.08 o 
  -4  15   6       18.15       32.86     11.26 o 
  -3  15   6      143.09      169.08     10.62 o 
  -2  15   6      589.57      650.53     24.41 o 
  -1  15   6       22.39       18.31      7.30 o 
   0  15   6        3.24        5.63      9.39 o 
   1  15   6      109.71      135.18     14.08 o 
   2  15   6        1.14       10.03      6.28 o 
 -17   1   7      190.31      186.62     10.03 o 
 -16   1   7      412.26      400.94      7.30 o 
 -15   1   7        0.00       -0.36      3.76 o 
 -14   1   7      539.35      542.15      8.69 o 
 -13   1   7      228.00      204.41      6.59 o 
 -12   1   7      240.82      274.21      6.83 o 
 -11   1   7      811.33      789.64     11.17 o 
 -10   1   7      247.47      235.68     10.90 o 
  -9   1   7       37.21       37.47      4.11 o 
  -8   1   7     1564.01     1581.36     13.11 o 
  -7   1   7      221.05      253.92      8.46 o 
  -6   1   7        0.49        7.53      3.15 o 
  -5   1   7       27.54       40.18      3.44 o 
  -4   1   7     3752.90     3624.28     19.56 o 
  -3   1   7     3537.27     3652.60     20.59 o 
  -2   1   7      877.38      950.98      8.07 o 
  -1   1   7        4.66        1.09      2.30 o 
   0   1   7       22.84       29.67      2.74 o 
   1   1   7       42.10       34.44      2.64 o 
   2   1   7      138.77      144.13      4.40 o 
   3   1   7     1027.04      990.68     10.88 o 
   4   1   7     1144.31     1106.25     13.36 o 
   5   1   7      197.25      197.27      7.84 o 
   6   1   7      281.10      281.21      8.20 o 
   7   1   7      114.66      112.69      5.31 o 
   8   1   7        0.91        2.74      3.92 o 
   9   1   7      102.17      107.30      5.13 o 
  10   1   7       63.05       65.58      4.47 o 
  11   1   7      473.78      498.28      8.93 o 
  12   1   7        1.27        5.91      5.66 o 
  13   1   7        0.00        8.92      5.97 o 
 -17   2   7      466.11      519.04     11.92 o 
 -16   2   7        1.58       -4.30      4.64 o 
 -15   2   7       13.65       15.77      3.92 o 
 -14   2   7      181.05      184.92      6.91 o 
 -13   2   7      877.54      825.26     10.71 o 
 -12   2   7       72.54       69.38      4.63 o 
 -11   2   7      368.65      376.69      7.81 o 
 -10   2   7      456.42      452.30      9.41 o 
  -9   2   7      636.79      636.62      9.77 o 
  -8   2   7      588.38      641.07      8.83 o 
  -7   2   7      147.54      149.76      4.40 o 
  -6   2   7     3093.55     3043.77     18.49 o 
  -5   2   7      267.00      246.18      5.74 o 
  -4   2   7      426.82      473.07      6.52 o 
  -3   2   7       42.49       50.20      3.22 o 
  -2   2   7      956.24      911.65      8.78 o 
  -1   2   7      278.67      320.45      5.68 o 
   0   2   7     1212.40     1290.43     10.51 o 
   1   2   7     8187.29     8616.33     43.73 o 
   2   2   7      253.94      265.56      6.20 o 
   3   2   7     3947.65     3989.31     27.26 o 
   4   2   7       50.95       56.62      4.38 o 
   5   2   7       18.93       17.30      4.66 o 
   6   2   7       49.36       56.02      5.22 o 
   7   2   7     1919.01     1859.66     19.95 o 
   8   2   7       23.68       30.19      4.19 o 
   9   2   7      104.29      116.26      5.11 o 
  10   2   7      612.73      602.55     10.01 o 
  11   2   7        7.18       10.69      3.74 o 
  12   2   7       13.82       29.56      6.07 o 
  13   2   7        0.14       -4.69      5.31 o 
 -17   3   7        3.46       13.45      4.33 o 
 -16   3   7       75.17       86.52      5.96 o 
 -15   3   7      197.62      184.99      9.80 o 
 -14   3   7       25.41       22.14      4.44 o 
 -13   3   7      160.15      144.59      7.94 o 
 -12   3   7       73.85       69.78      5.03 o 
 -11   3   7       65.25       68.82      4.38 o 
 -10   3   7       24.45       26.65      3.98 o 
  -9   3   7      136.09      126.90      6.22 o 
  -8   3   7      607.66      633.49      9.08 o 
  -7   3   7      105.56      103.66      4.38 o 
  -6   3   7      303.52      329.88      5.85 o 
  -5   3   7      268.42      286.26      5.99 o 
  -4   3   7     3926.52     3926.83     23.63 o 
  -3   3   7      140.67      151.39      4.38 o 
  -2   3   7       34.91       23.66      2.96 o 
  -1   3   7      267.83      288.74      5.52 o 
   0   3   7      915.84      931.60      9.22 o 
   1   3   7        7.06        6.62      2.66 o 
   2   3   7      465.60      426.12      7.30 o 
   3   3   7      457.98      438.14      7.40 o 
   4   3   7       53.31       58.77      4.63 o 
   5   3   7      361.12      339.39      7.48 o 
   6   3   7      152.84      133.01      5.11 o 
   7   3   7       87.84      101.84      5.63 o 
   8   3   7      160.35      182.10      7.05 o 
   9   3   7        2.25        6.24      4.43 o 
  10   3   7       55.42       46.29      5.71 o 
  11   3   7       98.05       87.14      5.29 o 
  12   3   7      266.47      261.78      7.82 o 
 -17   4   7       22.10       29.23      6.28 o 
 -16   4   7      410.24      457.72     11.06 o 
 -15   4   7       16.48       22.87      5.16 o 
 -14   4   7      655.08      646.79     12.08 o 
 -13   4   7      417.06      411.24      8.94 o 
 -12   4   7      746.08      723.62     11.42 o 
 -11   4   7      359.51      340.58      7.90 o 
 -10   4   7      117.86      128.01      5.93 o 
  -9   4   7      448.75      439.75      9.68 o 
  -8   4   7      413.23      429.69      8.44 o 
  -7   4   7      248.65      267.81      6.62 o 
  -6   4   7      453.65      461.87      6.90 o 
  -5   4   7      232.78      218.73      5.14 o 
  -4   4   7      328.70      361.28      6.07 o 
  -3   4   7      148.00      140.10      4.16 o 
  -2   4   7     2127.42     2145.02     14.72 o 
  -1   4   7      619.40      623.16      7.24 o 
   0   4   7     1321.46     1332.28     11.53 o 
   1   4   7     1616.03     1578.41     17.88 o 
   2   4   7      479.22      447.26      7.68 o 
   3   4   7     4562.38     4521.18     28.38 o 
   4   4   7      650.54      674.97      8.88 o 
   5   4   7       22.57       26.17      4.04 o 
   6   4   7       27.48       35.48      4.10 o 
   7   4   7      354.76      336.27      7.48 o 
   8   4   7       38.91       42.45      4.91 o 
   9   4   7        4.64       -0.39      4.86 o 
  10   4   7        0.07       -0.41      5.44 o 
  11   4   7        0.04        8.14      4.75 o 
  12   4   7       60.64       67.76      4.75 o 
 -17   5   7       22.04       28.22      5.61 o 
 -16   5   7       34.50       37.21      7.35 o 
 -15   5   7       53.92       55.77      5.94 o 
 -14   5   7        0.05        8.79      5.61 o 
 -13   5   7       22.05       30.03      5.69 o 
 -12   5   7        9.09        3.46      4.54 o 
 -11   5   7       97.28      105.99      5.57 o 
 -10   5   7       26.15       40.24      3.83 o 
  -9   5   7       11.00        8.88      3.73 o 
  -8   5   7      181.54      189.22      6.03 o 
  -7   5   7       78.05       70.85      4.33 o 
  -6   5   7      137.97      134.31      5.22 o 
  -5   5   7     1603.11     1580.18     13.19 o 
  -4   5   7        5.19       -0.24      2.72 o 
  -3   5   7       35.94       58.65      3.49 o 
  -2   5   7      122.47      133.74      4.50 o 
  -1   5   7       23.45       30.76      3.41 o 
   0   5   7       89.89       95.51      4.15 o 
   1   5   7      150.34      144.13      5.18 o 
   2   5   7        0.76        5.86      3.18 o 
   3   5   7       12.19       12.26      3.36 o 
   4   5   7       49.97       57.24      4.48 o 
   5   5   7     1082.06     1106.80     11.83 o 
   6   5   7      348.25      350.62      7.47 o 
   7   5   7       85.37       66.55      4.67 o 
   8   5   7      285.62      279.39      7.57 o 
   9   5   7       43.12       30.43      5.41 o 
  10   5   7       25.80       32.39      5.70 o 
  11   5   7       90.83       79.17      5.75 o 
  12   5   7      164.65      222.65      7.05 o 
 -16   6   7      322.09      337.58     14.08 o 
 -15   6   7      224.86      235.03     10.70 o 
 -14   6   7      535.53      593.66     14.63 o 
 -13   6   7        0.03        2.46      4.98 o 
 -12   6   7       33.88       42.54      5.00 o 
 -11   6   7      213.57      203.78      7.14 o 
 -10   6   7      153.85      154.67      5.72 o 
  -9   6   7        0.92        0.69      3.28 o 
  -8   6   7      203.66      167.67      6.51 o 
  -7   6   7        8.72        8.70      3.93 o 
  -6   6   7       80.12       89.60      4.74 o 
  -5   6   7      167.45      191.89      8.14 o 
  -4   6   7       71.91       74.54      3.98 o 
  -3   6   7     2608.83     2609.96     18.27 o 
  -2   6   7     1019.46     1055.55     10.40 o 
  -1   6   7      120.79      116.69      4.94 o 
   0   6   7      259.91      273.31      6.87 o 
   1   6   7      352.51      351.01      8.37 o 
   2   6   7      319.04      274.12      7.32 o 
   3   6   7      317.07      322.45      8.32 o 
   4   6   7      182.08      177.70      6.08 o 
   5   6   7       48.36       54.02      4.02 o 
   6   6   7      481.02      464.15      7.67 o 
   7   6   7        3.73       -0.57      3.60 o 
   8   6   7       98.65      101.06      5.17 o 
   9   6   7      268.53      265.97      7.50 o 
  10   6   7       75.56       80.07      5.67 o 
  11   6   7       27.43       24.34      4.44 o 
 -16   7   7        4.63        0.47      5.31 o 
 -15   7   7      185.50      201.75      9.18 o 
 -14   7   7       23.05       15.22      6.46 o 
 -13   7   7        5.31        2.41      5.39 o 
 -12   7   7       93.47      113.76      5.79 o 
 -11   7   7      643.59      656.19      9.77 o 
 -10   7   7      187.80      185.91      5.92 o 
  -9   7   7      395.35      386.69      7.25 o 
  -8   7   7       41.17       33.83      3.94 o 
  -7   7   7      638.20      661.37     10.10 o 
  -6   7   7      475.81      453.76     11.30 o 
  -5   7   7      833.67      839.32     11.41 o 
  -4   7   7     1370.91     1377.11     13.69 o 
  -3   7   7     1782.64     1738.15     19.37 o 
  -2   7   7      131.61      139.74      5.33 o 
  -1   7   7       58.97       51.43      4.24 o 
   0   7   7      281.77      298.22      7.60 o 
   1   7   7       53.11       57.45      5.35 o 
   2   7   7      481.71      459.06      9.45 o 
   3   7   7        1.58        4.08      3.21 o 
   4   7   7      992.43      970.61     10.58 o 
   5   7   7      925.21      844.21      9.79 o 
   6   7   7       26.92       24.55      3.82 o 
   7   7   7     1019.34      947.06     10.21 o 
   8   7   7       52.17       49.06      4.22 o 
   9   7   7     1656.83     1648.77     17.91 o 
  10   7   7       40.30       45.13      5.37 o 
  11   7   7       34.23       42.78      4.25 o 
 -15   8   7      292.07      284.64      9.50 o 
 -14   8   7        4.43       10.99      4.96 o 
 -13   8   7       16.85       19.60      4.61 o 
 -12   8   7       27.96       28.82      4.33 o 
 -11   8   7      139.42      160.12      5.68 o 
 -10   8   7      318.99      297.74      7.16 o 
  -9   8   7        0.01        1.14      3.62 o 
  -8   8   7       15.93       14.52      3.79 o 
  -7   8   7      213.34      206.88      6.62 o 
  -6   8   7      310.66      311.88      6.65 o 
  -5   8   7      500.54      476.05      8.94 o 
  -4   8   7      201.65      204.90      7.26 o 
  -3   8   7      443.85      424.83      8.14 o 
  -2   8   7      549.81      517.59      8.51 o 
  -1   8   7      105.76      104.07      5.91 o 
   0   8   7      293.19      277.36      7.25 o 
   1   8   7        3.99       14.28      3.78 o 
   2   8   7      132.64      131.77      6.84 o 
   3   8   7      104.54       90.61      5.09 o 
   4   8   7       77.59       75.61      4.46 o 
   5   8   7        0.02        5.47      3.58 o 
   6   8   7      633.48      587.13      8.57 o 
   7   8   7       70.20       54.86      4.16 o 
   8   8   7       16.89       11.88      4.19 o 
   9   8   7        5.37        7.82      3.83 o 
  10   8   7       24.12       42.30      4.96 o 
  11   8   7       38.21       41.30      8.45 o 
 -14   9   7       82.72      102.31      4.86 o 
 -13   9   7       64.78       64.48      4.70 o 
 -12   9   7       42.53       54.24      4.43 o 
 -11   9   7        0.06       -0.76      3.70 o 
 -10   9   7       37.66       28.65      4.23 o 
  -9   9   7        4.86        4.08      3.89 o 
  -8   9   7      497.94      486.63      8.96 o 
  -7   9   7      208.18      219.32      6.24 o 
  -6   9   7      148.45      156.87      6.30 o 
  -5   9   7      145.00      142.41      5.38 o 
  -4   9   7      396.22      407.94      9.81 o 
  -3   9   7      139.45      130.66      5.10 o 
  -2   9   7     1253.47     1208.84     11.67 o 
  -1   9   7      389.52      364.92      8.06 o 
   0   9   7      475.41      467.32      8.46 o 
   1   9   7     2201.64     2103.76     18.41 o 
   2   9   7       22.33       20.93      4.01 o 
   3   9   7      212.01      219.10      7.04 o 
   4   9   7       87.82       85.42      4.78 o 
   5   9   7       45.94       44.88      4.09 o 
   6   9   7      683.85      609.32      8.64 o 
   7   9   7      285.72      242.64      6.73 o 
   8   9   7       61.60       75.29      4.76 o 
   9   9   7        2.96       -3.68      3.68 o 
  10   9   7       29.55       32.67      4.54 o 
 -13  10   7      260.17      273.51      6.69 o 
 -12  10   7       16.37       21.53      3.73 o 
 -11  10   7      149.47      137.87      5.39 o 
 -10  10   7      124.44      129.73      5.63 o 
  -9  10   7      759.57      788.15     10.57 o 
  -8  10   7        9.97        9.14      3.97 o 
  -7  10   7     2786.33     2647.48     21.95 o 
  -6  10   7       83.41       78.75      4.66 o 
  -5  10   7     1567.56     1497.78     14.74 o 
  -4  10   7       17.03       17.50      3.97 o 
  -3  10   7        1.69        0.75      3.88 o 
  -2  10   7        0.62        0.48      3.75 o 
  -1  10   7      571.60      559.89      9.27 o 
   0  10   7       52.15       53.25      4.60 o 
   1  10   7      121.47      124.24      5.51 o 
   2  10   7      222.39      223.35      6.82 o 
   3  10   7      381.03      368.39      7.92 o 
   4  10   7        3.44        5.85      3.76 o 
   5  10   7      662.04      611.78      8.95 o 
   6  10   7      107.15      109.02      5.46 o 
   7  10   7      137.28      131.74      5.04 o 
   8  10   7        4.92        8.12      3.70 o 
   9  10   7      172.26      219.37     28.63 o 
 -13  11   7       23.55       27.90      4.82 o 
 -12  11   7      666.83      719.03     11.47 o 
 -11  11   7      110.91      105.99      7.07 o 
 -10  11   7       11.32       10.29      3.99 o 
  -9  11   7        1.17       -2.64      3.70 o 
  -8  11   7       40.14       29.63      4.21 o 
  -7  11   7        4.26       13.27      4.54 o 
  -6  11   7       15.15        3.14      3.95 o 
  -5  11   7       14.36       15.62      4.88 o 
  -4  11   7      240.82      239.41      6.62 o 
  -3  11   7       61.64       59.11      4.70 o 
  -2  11   7      349.86      347.48      7.52 o 
  -1  11   7      271.80      282.21      8.69 o 
   0  11   7      722.48      695.52     11.39 o 
   1  11   7        1.58        5.54      3.82 o 
   2  11   7       44.57       63.05      4.73 o 
   3  11   7        2.39        1.06      3.89 o 
   4  11   7       27.85       30.21      4.19 o 
   5  11   7        0.20       -0.15      3.73 o 
   6  11   7        0.01       -4.66      4.66 o 
   7  11   7        6.30       10.80      4.20 o 
   8  11   7        6.51       14.63      4.39 o 
 -12  12   7        4.12       -3.13      4.34 o 
 -11  12   7       77.21       92.77      4.95 o 
 -10  12   7      356.20      355.21     10.06 o 
  -9  12   7       24.36       26.81      5.49 o 
  -8  12   7      574.48      574.33     10.23 o 
  -7  12   7     1425.90     1388.66     16.12 o 
  -6  12   7      227.48      244.28      7.75 o 
  -5  12   7       79.54       66.84      6.09 o 
  -4  12   7      186.08      166.42      6.23 o 
  -3  12   7       12.55       10.11      4.37 o 
  -2  12   7       24.46       30.03      6.51 o 
  -1  12   7     2303.88     2213.20     25.37 o 
   0  12   7       65.22       58.50      5.20 o 
   1  12   7       35.38       41.54      5.08 o 
   2  12   7       40.11       27.98      4.81 o 
   3  12   7      284.93      265.67      7.66 o 
   4  12   7      300.38      301.72      8.25 o 
   5  12   7       10.67       22.25      4.67 o 
   6  12   7       36.13       49.04      5.15 o 
   7  12   7       72.40       95.94      6.67 o 
 -10  13   7      187.14      184.26      6.91 o 
  -9  13   7       39.77       39.83      5.60 o 
  -8  13   7       64.71       85.91      6.12 o 
  -7  13   7       79.06      100.16      6.61 o 
  -6  13   7       29.67       32.44      5.79 o 
  -5  13   7      204.09      186.34     11.19 o 
  -4  13   7        4.83       -0.27      5.35 o 
  -3  13   7      161.78      134.56      7.89 o 
  -2  13   7      745.63      718.99     14.43 o 
  -1  13   7      814.71      833.91     16.35 o 
   0  13   7      258.97      284.04      9.10 o 
   1  13   7      153.72      142.79      7.06 o 
   2  13   7       75.78       73.31      6.54 o 
   3  13   7        0.22        0.56      5.48 o 
   4  13   7       34.13       38.20      8.67 o 
   5  13   7        0.00       -0.31      5.42 o 
   6  13   7       33.09       51.31      5.76 o 
  -9  14   7      175.02      187.49      8.94 o 
  -8  14   7       15.15       25.03      5.42 o 
  -7  14   7        0.06        1.29      4.80 o 
  -6  14   7      121.93      138.54      9.55 o 
  -5  14   7        1.21        8.80      6.13 o 
  -4  14   7       60.63       64.29      7.71 o 
  -3  14   7       47.30       30.10      7.05 o 
  -2  14   7       34.38       38.24      7.21 o 
  -1  14   7       63.95       57.51      6.32 o 
   0  14   7       90.92      100.07      7.38 o 
   1  14   7       12.82       12.96      5.56 o 
   2  14   7      218.76      218.03      9.56 o 
   3  14   7      136.63      163.32      8.67 o 
   4  14   7       29.00       35.36      5.58 o 
  -6  15   7       68.12       55.38     10.33 o 
  -5  15   7       88.54      108.89     12.20 o 
  -4  15   7       99.83       85.89      8.28 o 
  -3  15   7       64.72       76.33      7.97 o 
  -2  15   7      379.32      416.87     24.88 o 
  -1  15   7       32.94       54.53     13.61 o 
   0  15   7       35.79       35.67     10.33 o 
   1  15   7       64.90       75.10     10.33 o 
 -17   0   8      292.58      303.18     11.06 o 
 -16   0   8        0.01        3.75      5.76 o 
 -15   0   8      195.15      200.13      7.80 o 
 -14   0   8      896.90      804.24     14.69 o 
 -13   0   8     1005.66      878.76     15.77 o 
 -12   0   8      127.13      141.60      7.99 o 
 -11   0   8       70.17       60.88      8.11 o 
 -10   0   8      996.96      930.12     16.68 o 
  -9   0   8       78.02       98.29      7.60 o 
  -8   0   8     7136.52     6703.34     56.67 o 
  -7   0   8       25.83       37.72      5.22 o 
  -6   0   8     6614.39     6560.21     54.41 o 
  -5   0   8     8109.43     8301.44     65.96 o 
  -4   0   8      436.13      413.95      9.72 o 
  -3   0   8    10103.62    10062.36     83.51 o 
  -2   0   8     2615.59     2818.26     29.66 o 
  -1   0   8     3521.97     3548.65     36.08 o 
   0   0   8     8388.05     8581.22     67.85 o 
   1   0   8     1957.24     2037.01     22.48 o 
   2   0   8      828.30      855.94     12.50 o 
   3   0   8       72.97       93.27      7.89 o 
   4   0   8      488.56      562.02     17.89 o 
   5   0   8       11.89        6.19      7.25 o 
   6   0   8      767.95      742.00     16.31 o 
   7   0   8       25.64       25.14      5.77 o 
   8   0   8       10.43       10.16      5.39 o 
   9   0   8      407.43      436.59     11.10 o 
  10   0   8       26.42       36.64      5.53 o 
  11   0   8      113.99       93.91      7.46 o 
 -17   1   8      120.09      132.66      7.07 o 
 -16   1   8        1.48        3.41      3.98 o 
 -15   1   8       40.80       36.46      4.34 o 
 -14   1   8      440.83      405.71      7.75 o 
 -13   1   8      148.36      135.97      6.67 o 
 -12   1   8       61.78       50.30      4.60 o 
 -11   1   8       19.50       14.05      3.72 o 
 -10   1   8        0.95        4.95      4.43 o 
  -9   1   8        0.01        4.00      3.70 o 
  -8   1   8      955.92      928.72     10.07 o 
  -7   1   8       20.19       23.17      3.34 o 
  -6   1   8     2061.22     2111.92     23.30 o 
  -5   1   8     8631.08     8712.55     48.83 o 
  -4   1   8     3656.05     3701.46     23.19 o 
  -3   1   8      751.13      697.12      7.94 o 
  -2   1   8        5.90        1.98      2.68 o 
  -1   1   8      801.48      906.92      9.45 o 
   0   1   8      144.15      157.29      4.55 o 
   1   1   8     1352.98     1411.74     12.26 o 
   2   1   8     1432.51     1343.62     12.17 o 
   3   1   8      240.33      233.17      7.11 o 
   4   1   8       35.55       28.21      4.98 o 
   5   1   8       78.81       69.69      6.14 o 
   6   1   8       23.73       20.05      4.04 o 
   7   1   8      410.40      392.51      9.32 o 
   8   1   8      156.58      152.56      5.40 o 
   9   1   8      569.54      548.08      8.72 o 
  10   1   8        6.36        6.17      3.82 o 
  11   1   8       10.11       10.19      3.88 o 
  12   1   8       22.68       30.80      4.67 o 
 -17   2   8       93.14      109.44      5.97 o 
 -16   2   8      503.69      506.17      9.53 o 
 -15   2   8      613.03      593.01      9.16 o 
 -14   2   8      140.45      130.34      6.20 o 
 -13   2   8       64.07       65.09      4.56 o 
 -12   2   8      662.20      670.64      9.17 o 
 -11   2   8       94.90       94.87      4.89 o 
 -10   2   8      331.41      318.38      9.47 o 
  -9   2   8      499.71      508.56     12.25 o 
  -8   2   8       46.69       55.73      4.34 o 
  -7   2   8      837.72      885.19     10.02 o 
  -6   2   8      113.37       94.39      4.01 o 
  -5   2   8       10.85        4.96      2.93 o 
  -4   2   8     4568.30     4541.09     26.79 o 
  -3   2   8      276.23      298.09      6.09 o 
  -2   2   8       63.91       57.00      3.41 o 
  -1   2   8       73.11       80.21      4.12 o 
   0   2   8     2402.69     2392.49     16.87 o 
   1   2   8       24.83       25.60      3.26 o 
   2   2   8     1167.97     1174.58     12.24 o 
   3   2   8        6.70        8.66      3.78 o 
   4   2   8      108.85      125.01      6.35 o 
   5   2   8      141.72      154.93      5.91 o 
   6   2   8        1.72        8.13      3.98 o 
   7   2   8       73.81       72.95      4.81 o 
   8   2   8        5.13        5.56      3.83 o 
   9   2   8       78.96       78.39      5.21 o 
  10   2   8      127.38      117.72      5.90 o 
  11   2   8       14.27       18.32      3.83 o 
  12   2   8       25.02       19.22      4.68 o 
 -17   3   8      330.45      346.16      8.78 o 
 -16   3   8       24.42       17.88      4.59 o 
 -15   3   8       14.53       20.23      4.63 o 
 -14   3   8      603.17      602.88     10.21 o 
 -13   3   8       10.46        6.84      4.25 o 
 -12   3   8       85.19       87.75      5.92 o 
 -11   3   8       94.46       95.61      4.85 o 
 -10   3   8      872.11      820.95     11.70 o 
  -9   3   8       91.26       80.05      5.99 o 
  -8   3   8      151.48      145.58      6.01 o 
  -7   3   8      703.56      701.79      9.83 o 
  -6   3   8      177.65      171.67      4.88 o 
  -5   3   8       74.05       77.36      3.94 o 
  -4   3   8     1124.65     1085.47     10.00 o 
  -3   3   8      192.32      190.93      4.98 o 
  -2   3   8      634.61      656.60      7.70 o 
  -1   3   8      206.65      192.19      4.88 o 
   0   3   8        6.58        7.03      2.76 o 
   1   3   8      147.23      143.22      5.08 o 
   2   3   8        0.87        3.98      3.26 o 
   3   3   8       28.24       23.80      3.98 o 
   4   3   8        1.15       -1.34      3.56 o 
   5   3   8       26.56       36.69      3.94 o 
   6   3   8     2568.06     2524.57     19.42 o 
   7   3   8      146.18      131.38      6.27 o 
   8   3   8       93.96       96.61      7.67 o 
   9   3   8      358.91      318.47      8.14 o 
  10   3   8        9.42        6.52      4.65 o 
  11   3   8      382.00      381.45      8.03 o 
  12   3   8       17.40       25.35      6.28 o 
 -17   4   8      270.11      286.31     16.90 o 
 -16   4   8       83.83       75.07      7.53 o 
 -15   4   8        8.80        4.57      5.71 o 
 -14   4   8      157.31      142.65      9.16 o 
 -13   4   8       14.46        6.45      4.48 o 
 -12   4   8      227.42      208.18      7.69 o 
 -11   4   8      109.00      104.35      5.75 o 
 -10   4   8      338.10      368.66      7.68 o 
  -9   4   8      373.38      362.37      8.79 o 
  -8   4   8      230.28      242.18      7.05 o 
  -7   4   8        1.16        5.66      3.65 o 
  -6   4   8      102.90       94.15      4.24 o 
  -5   4   8      573.40      639.87      8.00 o 
  -4   4   8       26.32       24.79      3.07 o 
  -3   4   8      785.35      730.02      8.22 o 
  -2   4   8       12.88       15.29      3.05 o 
  -1   4   8       22.56       25.27      3.03 o 
   0   4   8      775.67      761.29      9.15 o 
   1   4   8       63.45       64.76      4.13 o 
   2   4   8      157.13      187.74      5.58 o 
   3   4   8        1.22        2.28      3.53 o 
   4   4   8      219.59      207.65      6.47 o 
   5   4   8     1327.25     1287.24     14.40 o 
   6   4   8      942.36      878.77     11.32 o 
   7   4   8       83.78       75.66      7.18 o 
   8   4   8       89.24      114.90      7.12 o 
   9   4   8      546.96      572.29     11.68 o 
  10   4   8      167.19      165.83      6.75 o 
  11   4   8      224.90      228.98      7.01 o 
 -16   5   8       41.52       54.55      6.27 o 
 -15   5   8       23.88       25.86      6.85 o 
 -14   5   8        0.06       -4.50      5.97 o 
 -13   5   8       29.73       28.93      5.57 o 
 -12   5   8       87.57       60.16      5.82 o 
 -11   5   8       39.68       39.83      4.98 o 
 -10   5   8       61.55       71.44      4.94 o 
  -9   5   8       73.67       62.08      4.36 o 
  -8   5   8       97.17       93.96      5.12 o 
  -7   5   8      158.00      146.72      5.60 o 
  -6   5   8       10.12        7.38      3.50 o 
  -5   5   8       36.70       33.03      3.28 o 
  -4   5   8        3.26        5.94      2.83 o 
  -3   5   8        2.50       -0.84      2.67 o 
  -2   5   8     1355.13     1328.99     11.27 o 
  -1   5   8      474.37      453.16      7.57 o 
   0   5   8        7.58        8.70      3.22 o 
   1   5   8      241.21      253.70      6.56 o 
   2   5   8       63.41       66.37      4.72 o 
   3   5   8       13.82       19.53      3.96 o 
   4   5   8     1059.99     1039.17     11.49 o 
   5   5   8      207.11      206.83      6.92 o 
   6   5   8       96.36       80.99      4.93 o 
   7   5   8      272.27      261.50      7.86 o 
   8   5   8      225.93      192.71      8.26 o 
   9   5   8      191.53      204.45     10.05 o 
  10   5   8       12.52       11.97      4.86 o 
  11   5   8       12.77       10.04      4.29 o 
 -16   6   8       49.40       58.28      6.13 o 
 -15   6   8       27.44       24.39      5.57 o 
 -14   6   8      105.26      112.43     13.22 o 
 -13   6   8      187.20      185.14      8.95 o 
 -12   6   8        8.13       18.01      6.25 o 
 -11   6   8       18.39       22.53      4.42 o 
 -10   6   8        0.20       -2.41      3.90 o 
  -9   6   8      330.99      321.94      7.96 o 
  -8   6   8      420.22      380.04      8.11 o 
  -7   6   8       43.76       42.39      4.77 o 
  -6   6   8       94.62      107.15      5.60 o 
  -5   6   8      202.92      193.65      5.60 o 
  -4   6   8        1.80        2.74      3.04 o 
  -3   6   8       43.49       53.60      3.79 o 
  -2   6   8      172.52      171.02      5.76 o 
  -1   6   8      222.82      222.77      6.49 o 
   0   6   8       59.98       51.77      4.92 o 
   1   6   8       44.72       43.53      4.77 o 
   2   6   8     3847.67     3707.00     27.05 o 
   3   6   8      537.84      489.36      7.35 o 
   4   6   8      914.97      829.03     10.04 o 
   5   6   8       16.81       21.91      3.88 o 
   6   6   8      203.39      193.84      5.98 o 
   7   6   8       15.49        9.66      4.02 o 
   8   6   8        9.42        6.37      4.57 o 
   9   6   8       35.39       33.15      7.48 o 
  10   6   8       22.98       24.25      4.45 o 
  11   6   8        7.19       10.93      5.61 o 
 -16   7   8       11.70       17.84      5.97 o 
 -15   7   8      538.87      586.32     12.05 o 
 -14   7   8       70.04       61.87      8.94 o 
 -13   7   8      827.36      795.05     13.24 o 
 -12   7   8        0.48        1.30      4.25 o 
 -11   7   8      937.32      836.41     10.41 o 
 -10   7   8      316.71      298.70      6.70 o 
  -9   7   8       67.89       56.14      4.45 o 
  -8   7   8       15.20       15.37      3.73 o 
  -7   7   8      119.03      121.19      5.00 o 
  -6   7   8      354.21      344.85      7.99 o 
  -5   7   8        2.82       -1.84      3.79 o 
  -4   7   8       17.60       13.81      4.21 o 
  -3   7   8        1.44        0.91      3.57 o 
  -2   7   8       39.93       29.87      4.46 o 
  -1   7   8      728.30      684.38     16.11 o 
   0   7   8      285.81      298.73      9.57 o 
   1   7   8     1155.51     1095.50     12.98 o 
   2   7   8       38.94       49.42      4.34 o 
   3   7   8     1620.57     1519.37     13.70 o 
   4   7   8      999.06      916.13     10.47 o 
   5   7   8        0.96       -2.53      3.45 o 
   6   7   8      227.44      223.29      6.04 o 
   7   7   8      116.72      115.38      5.23 o 
   8   7   8       92.52       94.53      5.67 o 
   9   7   8       23.68       25.56      4.94 o 
  10   7   8       75.76       87.94      5.17 o 
 -15   8   8        0.58       -0.02      4.65 o 
 -14   8   8      123.32      130.59      8.26 o 
 -13   8   8      496.87      547.29      9.94 o 
 -12   8   8        6.07        3.43      4.35 o 
 -11   8   8      768.72      790.41     10.95 o 
 -10   8   8       82.95       71.59      4.98 o 
  -9   8   8       21.16       25.47      4.27 o 
  -8   8   8      856.17      812.14     10.54 o 
  -7   8   8        3.41        7.52      3.63 o 
  -6   8   8      214.34      193.72      6.07 o 
  -5   8   8        0.04       -2.17      3.41 o 
  -4   8   8      809.12      807.76      9.68 o 
  -3   8   8      499.90      516.76      8.13 o 
  -2   8   8      689.03      649.60      9.05 o 
  -1   8   8       22.56       18.57      3.47 o 
   0   8   8       36.55       26.93      3.98 o 
   1   8   8      306.81      306.76      7.38 o 
   2   8   8      740.72      711.69     10.05 o 
   3   8   8      168.00      160.66      5.66 o 
   4   8   8       14.64       18.45      3.88 o 
   5   8   8      529.27      486.06      7.92 o 
   6   8   8      373.20      340.05      7.02 o 
   7   8   8        0.13        5.07      3.70 o 
   8   8   8      210.78      252.42      7.69 o 
   9   8   8      124.76      137.32      6.77 o 
  10   8   8        8.47        7.51      7.51 o 
 -14   9   8       14.59        0.74      3.61 o 
 -13   9   8       72.05       66.79      4.99 o 
 -12   9   8      229.43      216.79      7.76 o 
 -11   9   8        2.75        0.23      3.73 o 
 -10   9   8      509.98      502.75      8.88 o 
  -9   9   8        1.83       -3.77      3.77 o 
  -8   9   8      103.68       97.13      4.96 o 
  -7   9   8      548.19      510.97      8.84 o 
  -6   9   8     1448.26     1387.77     16.43 o 
  -5   9   8       11.33       10.04      3.76 o 
  -4   9   8       94.88       82.67      4.91 o 
  -3   9   8      173.51      174.30      5.77 o 
  -2   9   8     1882.63     1800.90     15.89 o 
  -1   9   8      995.12      986.59     11.41 o 
   0   9   8     1007.76      999.75     15.78 o 
   1   9   8      975.62      916.43     11.70 o 
   2   9   8        0.00        4.45      3.89 o 
   3   9   8      161.24      161.17      5.95 o 
   4   9   8      430.85      440.69      8.92 o 
   5   9   8       33.53       35.18      4.10 o 
   6   9   8      121.11      138.74      5.61 o 
   7   9   8       52.45       66.37      4.65 o 
   8   9   8        2.57       -4.18      4.18 o 
   9   9   8       13.97       15.40      4.09 o 
 -13  10   8       35.61       34.99      4.06 o 
 -12  10   8      518.45      517.72     10.22 o 
 -11  10   8       80.96       87.37      4.89 o 
 -10  10   8      179.77      182.71      6.53 o 
  -9  10   8      114.76      120.93      6.70 o 
  -8  10   8      433.40      415.21     12.35 o 
  -7  10   8       24.18       19.60      4.04 o 
  -6  10   8        6.84        4.56      3.75 o 
  -5  10   8      265.85      277.47      7.24 o 
  -4  10   8      237.46      240.41      6.74 o 
  -3  10   8      189.79      173.41      6.20 o 
  -2  10   8      136.43      136.93      5.78 o 
  -1  10   8      316.76      310.06      7.25 o 
   0  10   8      928.38      914.06     11.73 o 
   1  10   8      747.40      699.14     10.39 o 
   2  10   8      265.76      294.06     11.46 o 
   3  10   8      180.73      194.84      6.54 o 
   4  10   8      474.99      486.80      9.38 o 
   5  10   8      156.59      151.34      5.60 o 
   6  10   8       34.15       60.10      4.78 o 
   7  10   8      128.83      136.37      6.19 o 
   8  10   8        1.47       -1.53      3.16 o 
 -12  11   8      261.40      277.93      7.69 o 
 -11  11   8      248.70      236.05      9.14 o 
 -10  11   8       64.02       59.61      4.43 o 
  -9  11   8     1107.66     1127.69     12.96 o 
  -8  11   8       61.53       55.92      4.71 o 
  -7  11   8       14.76       10.73      4.09 o 
  -6  11   8        4.00        5.15      4.00 o 
  -5  11   8       55.27       57.83      4.52 o 
  -4  11   8      404.87      372.31      7.66 o 
  -3  11   8        1.66        1.05      4.03 o 
  -2  11   8      147.17      175.88      6.57 o 
  -1  11   8      795.69      775.69     11.31 o 
   0  11   8       93.15      100.96      5.27 o 
   1  11   8       95.16       90.35      5.11 o 
   2  11   8      317.00      315.74      8.05 o 
   3  11   8      170.55      149.08      5.80 o 
   4  11   8       55.37       48.03      4.70 o 
   5  11   8      632.10      624.58     10.29 o 
   6  11   8       47.82       44.03      5.12 o 
   7  11   8        5.64       11.36      3.54 o 
 -11  12   8      146.88      135.72      7.58 o 
 -10  12   8        3.43        3.67      4.20 o 
  -9  12   8      264.66      295.27      7.81 o 
  -8  12   8       50.84       61.10      5.18 o 
  -7  12   8       96.88      102.84      5.63 o 
  -6  12   8       11.57       17.10      4.58 o 
  -5  12   8       98.78       92.98      6.21 o 
  -4  12   8      596.23      603.32     11.70 o 
  -3  12   8      491.88      519.62      9.88 o 
  -2  12   8      172.39      176.51      6.71 o 
  -1  12   8     1040.42      976.53     13.16 o 
   0  12   8      692.03      685.44     11.22 o 
   1  12   8        0.47        4.16      4.20 o 
   2  12   8      109.77      118.25      5.78 o 
   3  12   8       46.30       47.16      6.94 o 
   4  12   8       54.83       62.96      5.44 o 
   5  12   8        6.32       12.06      4.18 o 
   6  12   8      127.83      142.57      9.26 o 
 -10  13   8       41.36       46.43      5.42 o 
  -9  13   8      440.46      447.89     10.44 o 
  -8  13   8       11.36       15.00      4.69 o 
  -7  13   8        0.27        0.08      4.69 o 
  -6  13   8      215.56      232.12      8.38 o 
  -5  13   8       47.24       70.15      6.69 o 
  -4  13   8      330.64      341.40      9.31 o 
  -3  13   8       62.73       69.40      6.36 o 
  -2  13   8      205.18      162.22     11.28 o 
  -1  13   8        4.75        8.09      4.97 o 
   0  13   8       31.94       31.29      5.59 o 
   1  13   8        0.03       -4.67      4.67 o 
   2  13   8       62.60       75.15      6.79 o 
   3  13   8       34.87       33.82      5.63 o 
   4  13   8       33.30       56.19      6.23 o 
   5  13   8      128.85      134.99      7.21 o 
  -8  14   8       33.52       34.09      7.04 o 
  -7  14   8       26.86       42.83      4.91 o 
  -6  14   8       14.89       20.48      7.04 o 
  -5  14   8      137.97      167.48     20.65 o 
  -4  14   8       53.76       63.29      7.21 o 
  -3  14   8        0.52       -4.81      5.76 o 
  -2  14   8        2.72       -4.72      7.31 o 
  -1  14   8        4.35        3.36      5.76 o 
   0  14   8      195.51      213.46     12.77 o 
   1  14   8       54.79       64.10     10.65 o 
   2  14   8       56.81       61.17      5.83 o 
   3  14   8      174.78      193.34     13.14 o 
  -4  15   8       41.93       56.32     10.33 o 
  -3  15   8        5.11        5.16      6.10 o 
  -2  15   8       45.55       56.06     12.20 o 
 -17   1   9        9.48       10.52      4.24 o 
 -16   1   9       75.08       79.06      4.97 o 
 -15   1   9        0.77       -1.11      3.65 o 
 -14   1   9      293.64      287.49      8.92 o 
 -13   1   9        2.36        3.51      3.75 o 
 -12   1   9      577.99      540.90     10.21 o 
 -11   1   9     1845.17     1809.16     16.20 o 
 -10   1   9       84.05       77.83      4.95 o 
  -9   1   9      777.55      731.81     11.84 o 
  -8   1   9      739.64      715.85     10.17 o 
  -7   1   9     2773.71     2667.41     21.10 o 
  -6   1   9     3633.15     3724.73     29.74 o 
  -5   1   9      216.95      252.20      6.67 o 
  -4   1   9      509.84      485.40      8.26 o 
  -3   1   9       79.38       82.40      4.61 o 
  -2   1   9       26.78       28.86      4.28 o 
  -1   1   9      191.41      178.09      6.27 o 
   0   1   9      348.73      350.00      7.39 o 
   1   1   9      429.14      402.52      9.53 o 
   2   1   9        0.00        6.93      4.07 o 
   3   1   9      174.74      184.84      7.80 o 
   4   1   9      378.23      363.86      8.19 o 
   5   1   9     2527.33     2483.43     19.43 o 
   6   1   9      735.59      698.80     10.08 o 
   7   1   9      125.00      131.22      6.52 o 
   8   1   9       53.60       54.91      4.22 o 
   9   1   9      354.42      332.78      7.22 o 
  10   1   9       33.02       33.85      4.33 o 
  11   1   9       88.61       98.62      7.76 o 
 -17   2   9      757.89      817.22     14.69 o 
 -16   2   9       24.89       36.63      4.33 o 
 -15   2   9       13.67        1.21      3.63 o 
 -14   2   9      335.00      303.11      7.57 o 
 -13   2   9       36.45       23.55      5.13 o 
 -12   2   9      723.17      714.40     10.10 o 
 -11   2   9      517.65      511.62      8.54 o 
 -10   2   9       15.51       14.20      4.03 o 
  -9   2   9       18.07       17.96      4.19 o 
  -8   2   9       54.72       61.75      4.95 o 
  -7   2   9      426.98      458.94     11.80 o 
  -6   2   9     4033.50     3856.12     27.21 o 
  -5   2   9     1444.15     1367.63     12.58 o 
  -4   2   9        4.66        5.46      3.25 o 
  -3   2   9       32.44       40.28      3.77 o 
  -2   2   9     2002.57     2127.16     17.70 o 
  -1   2   9     1546.17     1582.25     14.80 o 
   0   2   9      132.81      135.95      6.25 o 
   1   2   9     1011.24      990.89     13.43 o 
   2   2   9        0.74        2.20      4.03 o 
   3   2   9        0.09       -3.85      3.85 o 
   4   2   9        8.02        7.68      3.68 o 
   5   2   9      739.36      689.19     10.04 o 
   6   2   9       59.01       55.25      4.38 o 
   7   2   9      247.47      216.91      6.09 o 
   8   2   9        3.69        4.58      4.09 o 
   9   2   9      136.56      131.50      5.38 o 
  10   2   9       71.61       82.04      4.75 o 
  11   2   9       27.01       40.72      4.74 o 
 -17   3   9        7.26        3.19      4.68 o 
 -16   3   9        1.01        7.25      4.11 o 
 -15   3   9      224.38      197.89      9.59 o 
 -14   3   9      152.62      142.48     10.53 o 
 -13   3   9        1.07        8.91      4.67 o 
 -12   3   9      306.68      291.71      8.41 o 
 -11   3   9        5.51        6.55      3.83 o 
 -10   3   9        3.91       -2.05      3.52 o 
  -9   3   9        8.50        8.05      4.25 o 
  -8   3   9      787.77      752.74     12.77 o 
  -7   3   9        3.73        0.17      3.46 o 
  -6   3   9       74.21       59.72      4.00 o 
  -5   3   9       33.00       35.00      3.55 o 
  -4   3   9        4.73        6.00      3.34 o 
  -3   3   9      853.43      822.31      9.30 o 
  -2   3   9      210.73      206.09      5.06 o 
  -1   3   9       16.17       10.83      3.06 o 
   0   3   9      261.13      264.06      6.38 o 
   1   3   9       88.13       90.37      6.62 o 
   2   3   9        7.56        5.73      4.05 o 
   3   3   9     1913.54     1876.62     17.85 o 
   4   3   9     1264.90     1205.15     13.33 o 
   5   3   9      459.33      494.68      8.27 o 
   6   3   9       26.68       27.24      4.74 o 
   7   3   9     2103.04     2066.67     18.93 o 
   8   3   9       35.60       34.97      6.15 o 
   9   3   9       90.01      117.32      5.86 o 
  10   3   9       13.91       13.02      4.51 o 
  11   3   9      172.79      185.19      8.35 o 
 -17   4   9       49.77       56.39      6.64 o 
 -16   4   9      219.06      211.83      9.38 o 
 -15   4   9        8.52       19.46      5.19 o 
 -14   4   9       19.01       18.69      5.70 o 
 -13   4   9        0.44       -4.90      4.90 o 
 -12   4   9      238.62      263.61      8.44 o 
 -11   4   9     1907.29     1754.01     17.30 o 
 -10   4   9      155.41      148.83      6.11 o 
  -9   4   9      714.42      645.46     11.65 o 
  -8   4   9      297.41      251.70      8.55 o 
  -7   4   9       51.84       68.21      5.07 o 
  -6   4   9      173.94      163.18      5.54 o 
  -5   4   9      384.40      400.90      7.07 o 
  -4   4   9       20.34       12.08      3.05 o 
  -3   4   9      484.62      465.29      7.00 o 
  -2   4   9       24.23       20.26      3.08 o 
  -1   4   9       59.56       72.59      3.98 o 
   0   4   9      970.79      973.64     11.21 o 
   1   4   9     1180.60     1184.62     13.49 o 
   2   4   9      108.32      113.58      6.05 o 
   3   4   9       39.57       41.02      4.20 o 
   4   4   9     1971.69     1885.73     16.94 o 
   5   4   9      692.18      668.38     13.25 o 
   6   4   9       56.81       60.71      4.93 o 
   7   4   9      273.49      246.39      9.24 o 
   8   4   9      140.37      160.53      7.49 o 
   9   4   9       29.61       44.61      5.08 o 
  10   4   9        2.36       -5.66      5.66 o 
  11   4   9      122.21      139.87     11.26 o 
 -16   5   9       59.40       63.61      6.13 o 
 -15   5   9       47.95       41.72      7.05 o 
 -14   5   9       14.74       17.95     10.47 o 
 -13   5   9       56.36       54.50      6.42 o 
 -12   5   9      302.01      285.83      8.17 o 
 -11   5   9       34.37       21.78      4.79 o 
 -10   5   9      980.40      923.73     11.97 o 
  -9   5   9      212.39      203.03      6.78 o 
  -8   5   9        0.82       -3.33      3.33 o 
  -7   5   9       30.25       28.31      3.66 o 
  -6   5   9        6.19       12.19      3.65 o 
  -5   5   9      346.88      341.44      6.66 o 
  -4   5   9      131.25      142.74      4.81 o 
  -3   5   9      880.89      891.13      9.54 o 
  -2   5   9      386.60      369.24      6.94 o 
  -1   5   9      238.26      223.68      6.16 o 
   0   5   9       39.35       28.53      4.10 o 
   1   5   9      583.64      593.41     10.58 o 
   2   5   9     3301.59     3190.23     25.35 o 
   3   5   9       54.60       55.60      4.48 o 
   4   5   9       79.07       87.58      4.98 o 
   5   5   9        1.15       -4.64      4.64 o 
   6   5   9       46.82       47.81      5.62 o 
   7   5   9      446.09      412.98     14.18 o 
   8   5   9        1.25        3.83      4.90 o 
   9   5   9      417.57      403.57      9.96 o 
  10   5   9      233.12      227.13      7.60 o 
 -15   6   9      149.38      143.88      7.49 o 
 -14   6   9      585.27      577.60     16.53 o 
 -13   6   9       95.38       99.26      7.28 o 
 -12   6   9       32.36       31.12      4.63 o 
 -11   6   9       80.94       74.00      5.31 o 
 -10   6   9       58.15       62.77      4.94 o 
  -9   6   9      625.14      575.07     10.52 o 
  -8   6   9       32.56       44.77      4.30 o 
  -7   6   9      147.97      139.70      5.00 o 
  -6   6   9       26.59       27.89      4.23 o 
  -5   6   9      295.03      310.14      7.16 o 
  -4   6   9       76.56       89.13      4.76 o 
  -3   6   9      362.56      366.05      7.72 o 
  -2   6   9        2.73        0.39      3.73 o 
  -1   6   9      123.16      129.03      5.37 o 
   0   6   9      289.67      274.14      7.76 o 
   1   6   9      578.37      541.72      8.17 o 
   2   6   9       35.19       31.51      3.73 o 
   3   6   9       44.26       45.24      4.21 o 
   4   6   9       35.80       38.84      4.21 o 
   5   6   9       19.10       16.13      4.06 o 
   6   6   9      639.89      576.81     11.66 o 
   7   6   9      107.30       83.88      7.47 o 
   8   6   9      145.70      129.75      7.12 o 
   9   6   9        7.26       19.48      7.30 o 
  10   6   9       24.90       25.95      5.04 o 
 -15   7   9       39.61       50.56      5.13 o 
 -14   7   9      223.52      239.93     18.77 o 
 -13   7   9       48.37       57.88      6.17 o 
 -12   7   9      558.42      527.69      9.27 o 
 -11   7   9     1119.46     1100.07     13.30 o 
 -10   7   9       73.77       64.10      5.07 o 
  -9   7   9       28.71       36.31      4.35 o 
  -8   7   9      717.33      660.84      9.10 o 
  -7   7   9      409.07      407.25      7.67 o 
  -6   7   9       87.29       86.77      4.72 o 
  -5   7   9      129.89      131.37      5.09 o 
  -4   7   9      646.82      623.45      8.89 o 
  -3   7   9      698.76      664.01      9.40 o 
  -2   7   9       44.93       39.48      4.03 o 
  -1   7   9       89.85       92.94      4.58 o 
   0   7   9      163.00      159.06      5.87 o 
   1   7   9      302.92      307.45      7.76 o 
   2   7   9      212.53      215.41      6.32 o 
   3   7   9       77.31       72.10      4.55 o 
   4   7   9      789.95      750.98      9.84 o 
   5   7   9       13.67       15.30      3.73 o 
   6   7   9       66.21       74.71      4.57 o 
   7   7   9       32.51       31.93      5.42 o 
   8   7   9       37.94       37.39      5.09 o 
   9   7   9       11.42       11.21      4.53 o 
 -15   8   9       30.22       34.23      6.28 o 
 -14   8   9      134.70      178.38      9.89 o 
 -13   8   9       11.57       11.17      4.44 o 
 -12   8   9      146.27      140.15      6.54 o 
 -11   8   9        8.25        9.48      3.86 o 
 -10   8   9       58.12       63.52      4.57 o 
  -9   8   9      145.17      151.60      5.83 o 
  -8   8   9       71.66       75.53      4.71 o 
  -7   8   9      104.44       97.92      4.91 o 
  -6   8   9      329.73      323.98      7.13 o 
  -5   8   9       48.59       51.36      4.38 o 
  -4   8   9       43.43       40.52      4.34 o 
  -3   8   9        1.01        4.62      3.61 o 
  -2   8   9       31.78       34.67      5.31 o 
  -1   8   9      210.76      213.41      6.31 o 
   0   8   9       11.82       12.57      3.88 o 
   1   8   9      569.79      564.40      8.86 o 
   2   8   9       96.60      107.12      5.42 o 
   3   8   9     1276.84     1293.60     13.80 o 
   4   8   9       79.06       79.07      4.69 o 
   5   8   9       12.53       10.32      3.78 o 
   6   8   9       11.48        3.92      4.19 o 
   7   8   9      114.10      116.56      6.94 o 
   8   8   9      243.21      280.13      8.86 o 
   9   8   9        8.72        4.69      7.51 o 
 -14   9   9        3.17        7.92      4.77 o 
 -13   9   9       40.83       55.45      5.04 o 
 -12   9   9      295.72      306.72      8.14 o 
 -11   9   9      139.67      142.53      6.41 o 
 -10   9   9      643.21      636.30      9.15 o 
  -9   9   9      102.69      116.06      7.38 o 
  -8   9   9      239.33      225.85      6.36 o 
  -7   9   9        9.60        5.40      3.88 o 
  -6   9   9      581.35      566.26     13.54 o 
  -5   9   9       70.38       73.69      5.07 o 
  -4   9   9      495.75      472.49      8.54 o 
  -3   9   9      387.47      343.15      7.84 o 
  -2   9   9      442.02      428.61      8.07 o 
  -1   9   9      912.23      893.37     11.18 o 
   0   9   9      150.47      158.98      6.22 o 
   1   9   9       36.44       28.15      4.41 o 
   2   9   9      126.30      126.96      5.60 o 
   3   9   9     1768.33     1679.51     16.33 o 
   4   9   9        0.14        1.25      3.61 o 
   5   9   9        7.02        6.35      4.13 o 
   6   9   9        0.51        3.79      3.98 o 
   7   9   9       49.82       48.51      4.35 o 
   8   9   9        4.70        7.33      4.61 o 
 -13  10   9       45.58       57.94      5.10 o 
 -12  10   9      822.49      899.99     11.80 o 
 -11  10   9        0.51        1.25      4.10 o 
 -10  10   9      126.94      120.94      5.51 o 
  -9  10   9      272.00      254.97      6.83 o 
  -8  10   9       72.00       73.82      4.55 o 
  -7  10   9      109.08      107.82      5.23 o 
  -6  10   9      224.95      224.24      6.68 o 
  -5  10   9       13.53       11.30      4.16 o 
  -4  10   9      450.29      423.41      8.35 o 
  -3  10   9      296.12      289.80      7.34 o 
  -2  10   9      187.87      190.47      6.46 o 
  -1  10   9      637.83      618.88      9.44 o 
   0  10   9      473.50      464.64      8.81 o 
   1  10   9     1414.04     1353.51     14.80 o 
   2  10   9      203.54      182.00      6.13 o 
   3  10   9      164.57      165.00      6.04 o 
   4  10   9       42.59       37.54      4.49 o 
   5  10   9       12.80       13.33      3.86 o 
   6  10   9        9.94       13.54      3.74 o 
   7  10   9      286.65      269.69      6.42 o 
 -12  11   9        6.11        5.17      3.62 o 
 -11  11   9       89.53      102.12      6.57 o 
 -10  11   9       30.36       29.94      3.78 o 
  -9  11   9       52.80       57.79      4.38 o 
  -8  11   9       64.53       64.56      4.62 o 
  -7  11   9       12.25       16.74      3.83 o 
  -6  11   9      123.11      117.04      5.22 o 
  -5  11   9      344.25      409.10      8.11 o 
  -4  11   9      191.44      186.56      6.42 o 
  -3  11   9        0.99        2.45      3.83 o 
  -2  11   9       42.98       46.12      4.60 o 
  -1  11   9      175.72      174.62      6.45 o 
   0  11   9      477.38      484.89      9.61 o 
   1  11   9      357.70      362.85      8.07 o 
   2  11   9        7.31        9.79      3.99 o 
   3  11   9        0.49       -2.51      3.55 o 
   4  11   9       10.86       20.66      3.91 o 
   5  11   9       17.60       23.96      4.67 o 
   6  11   9       63.89       80.62      4.90 o 
 -11  12   9       61.22       78.69      6.91 o 
 -10  12   9       56.09       48.47      5.50 o 
  -9  12   9        3.53        4.43      4.06 o 
  -8  12   9        0.33       -1.37      3.92 o 
  -7  12   9        4.41       10.54      4.06 o 
  -6  12   9       78.49       85.63      5.06 o 
  -5  12   9       39.47       46.57      5.28 o 
  -4  12   9     1280.85     1281.03     15.18 o 
  -3  12   9      314.68      281.33      7.49 o 
  -2  12   9       54.04       55.73      4.20 o 
  -1  12   9        2.36        1.83      4.13 o 
   0  12   9      321.64      327.35      7.99 o 
   1  12   9      120.21      106.59      5.50 o 
   2  12   9       10.51        9.04      4.17 o 
   3  12   9      133.75      159.12      9.15 o 
   4  12   9      131.10      147.35     10.43 o 
   5  12   9       14.22        6.05      5.69 o 
  -9  13   9       27.15       38.80      4.80 o 
  -8  13   9       25.05       23.06      5.03 o 
  -7  13   9       13.28       17.42      5.27 o 
  -6  13   9      945.93      936.16     14.09 o 
  -5  13   9       87.23       81.85      6.03 o 
  -4  13   9        5.18        9.37      4.84 o 
  -3  13   9      147.57      158.55      8.30 o 
  -2  13   9      100.23      119.49      7.62 o 
  -1  13   9       49.72       51.41      5.79 o 
   0  13   9      221.00      224.26      8.16 o 
   1  13   9       95.62       97.04      6.91 o 
   2  13   9       28.64       23.93      5.27 o 
   3  13   9       62.77       82.36      5.85 o 
  -7  14   9       12.64       10.80      7.04 o 
  -6  14   9       96.04      131.97      9.29 o 
  -5  14   9       42.13       38.39      7.30 o 
  -4  14   9       16.86        6.71      7.04 o 
  -3  14   9      260.42      319.84     10.65 o 
  -2  14   9       11.85       12.44      5.58 o 
  -1  14   9      148.94      180.63      8.45 o 
   0  14   9       19.71       27.72      5.42 o 
   1  14   9        3.49        6.10      5.97 o 
 -17   0  10       82.22       99.54      7.97 o 
 -16   0  10      135.78      131.96      7.86 o 
 -15   0  10        0.05        6.84      6.64 o 
 -14   0  10       92.69       81.18      6.50 o 
 -13   0  10        6.01       10.12      5.34 o 
 -12   0  10       12.02        3.87      9.45 o 
 -11   0  10     2169.00     2159.07     25.96 o 
 -10   0  10       17.19       12.85      5.40 o 
  -9   0  10        5.02        2.32      6.12 o 
  -8   0  10      277.95      276.69     12.69 o 
  -7   0  10       25.94       21.32      6.69 o 
  -6   0  10      559.48      585.92     14.96 o 
  -5   0  10       43.37       45.56      6.62 o 
  -4   0  10      488.78      496.84     12.14 o 
  -3   0  10        3.25        7.10      5.02 o 
  -2   0  10      140.05      161.19      8.21 o 
  -1   0  10      359.83      370.85     10.40 o 
   0   0  10       60.85       66.20      6.07 o 
   1   0  10     1628.65     1695.43     31.49 o 
   2   0  10     1507.85     1492.04     21.69 o 
   3   0  10      823.04      773.64     18.54 o 
   4   0  10       94.06       96.99      9.77 o 
   5   0  10     4549.16     4539.23     42.44 o 
   6   0  10     4775.65     4671.01     42.99 o 
   7   0  10      382.44      422.02     11.32 o 
   8   0  10     1481.95     1483.96     18.80 o 
   9   0  10       42.60       44.97      6.37 o 
  10   0  10      214.95      218.72     15.02 o 
 -17   1  10      403.42      404.85     11.26 o 
 -16   1  10      290.54      282.44      8.11 o 
 -15   1  10       33.76       22.49      3.92 o 
 -14   1  10       75.23       68.13      5.16 o 
 -13   1  10      195.15      198.89      6.39 o 
 -12   1  10      115.93      106.29      5.90 o 
 -11   1  10        2.20        6.14      4.29 o 
 -10   1  10       69.25       72.07      4.89 o 
  -9   1  10     2043.76     1989.54     18.91 o 
  -8   1  10      817.18      809.33     13.17 o 
  -7   1  10       16.19        9.41      4.35 o 
  -6   1  10      882.14      840.18     14.01 o 
  -5   1  10     1642.64     1531.62     18.28 o 
  -4   1  10      646.06      620.51     10.70 o 
  -3   1  10      435.35      427.70      9.62 o 
  -2   1  10       27.38       36.25      4.65 o 
  -1   1  10       61.27       70.05      4.79 o 
   0   1  10        0.84        3.43      4.14 o 
   1   1  10      744.49      780.08     13.44 o 
   2   1  10       38.97       43.33      4.61 o 
   3   1  10      338.40      343.08      7.36 o 
   4   1  10      636.91      633.12     12.13 o 
   5   1  10      111.15      114.84      5.21 o 
   6   1  10      460.78      453.41      8.04 o 
   7   1  10       13.94       14.06      3.72 o 
   8   1  10      243.01      238.31      6.38 o 
   9   1  10       82.79       93.35      5.36 o 
  10   1  10      390.74      395.83     13.82 o 
 -17   2  10        3.47        5.39      4.27 o 
 -16   2  10       37.41       34.15      5.24 o 
 -15   2  10      305.61      314.77      9.05 o 
 -14   2  10       15.56        7.77      4.55 o 
 -13   2  10       37.25       33.42      5.64 o 
 -12   2  10      186.39      191.17      6.25 o 
 -11   2  10      197.95      206.57      6.56 o 
 -10   2  10      310.43      304.94      7.85 o 
  -9   2  10      791.35      785.52     12.89 o 
  -8   2  10        0.75       -0.20      3.83 o 
  -7   2  10     2674.05     2548.82     36.75 o 
  -6   2  10       27.02       27.45      4.69 o 
  -5   2  10      249.91      272.63      8.67 o 
  -4   2  10      612.91      604.26     10.61 o 
  -3   2  10      157.42      152.67      6.44 o 
  -2   2  10      762.92      740.21     10.76 o 
  -1   2  10        4.01        4.85      3.88 o 
   0   2  10      639.65      629.46     10.58 o 
   1   2  10      899.41      866.15     17.70 o 
   2   2  10       53.06       41.02      4.56 o 
   3   2  10     1081.52     1027.26     11.53 o 
   4   2  10     1241.32     1188.72     12.49 o 
   5   2  10       17.90       16.04      4.05 o 
   6   2  10       25.80       40.41      4.19 o 
   7   2  10      325.75      347.31      7.81 o 
   8   2  10      173.36      186.96      5.72 o 
   9   2  10        0.17        3.77      3.89 o 
  10   2  10      356.88      390.95      8.97 o 
 -17   3  10       18.21       17.98      7.98 o 
 -16   3  10      266.86      278.43      8.16 o 
 -15   3  10       88.21       90.98     12.95 o 
 -14   3  10       18.09       15.90      5.68 o 
 -13   3  10      276.67      279.75      8.31 o 
 -12   3  10      224.13      232.98      7.62 o 
 -11   3  10      472.46      449.27      9.84 o 
 -10   3  10        1.64        1.95      3.68 o 
  -9   3  10      147.41      144.44      5.36 o 
  -8   3  10      379.31      362.57     11.09 o 
  -7   3  10       18.34       22.64      4.04 o 
  -6   3  10      241.10      229.91      7.20 o 
  -5   3  10      451.00      437.24      8.43 o 
  -4   3  10      688.55      666.46     11.10 o 
  -3   3  10      784.70      783.46      9.86 o 
  -2   3  10        5.77        9.01      3.59 o 
  -1   3  10       84.55       92.46      5.05 o 
   0   3  10      379.26      409.27     10.78 o 
   1   3  10       55.38       54.10      4.98 o 
   2   3  10       90.72      104.05      4.68 o 
   3   3  10     4858.16     4698.79     33.40 o 
   4   3  10      261.47      249.67      6.55 o 
   5   3  10        0.31        8.21      4.51 o 
   6   3  10       17.45       20.79      4.55 o 
   7   3  10      815.78      795.41     12.69 o 
   8   3  10      600.19      625.63     10.56 o 
   9   3  10       56.77       73.07      4.56 o 
  10   3  10      104.21      124.05      5.83 o 
 -16   4  10        3.80        3.66      3.82 o 
 -15   4  10      280.96      271.43      9.58 o 
 -14   4  10        2.81        0.15      5.35 o 
 -13   4  10       68.47       71.12      6.06 o 
 -12   4  10      111.09       90.29      5.36 o 
 -11   4  10       55.14       58.67      5.05 o 
 -10   4  10      968.58      923.96     12.19 o 
  -9   4  10     1092.65     1033.55     12.87 o 
  -8   4  10      248.02      241.14      8.44 o 
  -7   4  10        7.12        3.63      3.98 o 
  -6   4  10     1297.91     1240.96     12.23 o 
  -5   4  10      622.66      625.56     12.75 o 
  -4   4  10      159.72      137.50      5.37 o 
  -3   4  10       90.90       94.97      5.65 o 
  -2   4  10       25.54       21.39      3.74 o 
  -1   4  10        0.22       -1.88      3.36 o 
   0   4  10       10.83        9.88      4.01 o 
   1   4  10      598.23      593.81      8.68 o 
   2   4  10      275.53      286.80      7.51 o 
   3   4  10       29.19       22.97      4.16 o 
   4   4  10      262.03      281.96      7.46 o 
   5   4  10      389.48      389.50      9.98 o 
   6   4  10      262.10      241.88      8.99 o 
   7   4  10      468.29      476.37     10.91 o 
   8   4  10      749.14      737.88     15.18 o 
   9   4  10        0.04       -1.91      4.04 o 
  10   4  10       32.85       54.16      7.04 o 
 -16   5  10      407.13      444.01     20.65 o 
 -15   5  10      270.68      289.32      9.47 o 
 -14   5  10        9.70       11.82      5.97 o 
 -13   5  10        0.29       -5.00      7.77 o 
 -12   5  10      162.63      138.95      7.33 o 
 -11   5  10        1.49        4.64      4.53 o 
 -10   5  10       70.52       70.95      6.38 o 
  -9   5  10      717.91      707.80     11.79 o 
  -8   5  10      168.15      154.86      6.39 o 
  -7   5  10        5.19        4.23      3.96 o 
  -6   5  10      289.49      271.08      7.08 o 
  -5   5  10       61.07       69.46      4.83 o 
  -4   5  10       45.88       36.98      4.37 o 
  -3   5  10       13.60       12.65      3.87 o 
  -2   5  10       97.81      102.44      5.38 o 
  -1   5  10      692.13      679.70     10.63 o 
   0   5  10       80.46       77.71      4.72 o 
   1   5  10      100.05       85.23      5.28 o 
   2   5  10      121.28      136.29      6.70 o 
   3   5  10        6.58        0.06      4.61 o 
   4   5  10        4.77        0.30      4.30 o 
   5   5  10      204.48      220.34      8.29 o 
   6   5  10        5.97        8.44      5.86 o 
   7   5  10      195.29      172.48      8.80 o 
   8   5  10        2.41        6.80      4.77 o 
   9   5  10       67.89       82.02      6.46 o 
 -16   6  10       80.66       77.34      6.95 o 
 -15   6  10       89.36       89.44      6.21 o 
 -14   6  10       10.63       19.06      5.85 o 
 -13   6  10        5.84       -1.88      4.72 o 
 -12   6  10      313.75      302.62      8.10 o 
 -11   6  10      140.88      147.78      6.23 o 
 -10   6  10      161.13      168.42      6.79 o 
  -9   6  10       77.49       73.25      5.73 o 
  -8   6  10      431.78      423.10      8.87 o 
  -7   6  10      401.36      368.55      7.68 o 
  -6   6  10      110.16      103.98      4.80 o 
  -5   6  10       41.94       44.82      3.70 o 
  -4   6  10        9.03        7.63      3.24 o 
  -3   6  10       73.68       80.31      4.65 o 
  -2   6  10      549.47      532.10      7.86 o 
  -1   6  10       43.36       29.21      3.91 o 
   0   6  10      196.73      207.51      6.00 o 
   1   6  10      683.56      656.84      9.71 o 
   2   6  10       51.53       51.62      4.59 o 
   3   6  10        9.95        7.25      4.02 o 
   4   6  10      335.51      319.67      8.32 o 
   5   6  10       90.17       87.36      5.66 o 
   6   6  10       82.04       97.78      7.15 o 
   7   6  10       54.83       59.65      5.95 o 
   8   6  10        7.20        7.28      5.16 o 
   9   6  10       87.28      110.84     11.52 o 
 -15   7  10        0.35       -4.50      4.50 o 
 -14   7  10      145.90      129.54      9.89 o 
 -13   7  10     1036.63     1090.88     19.44 o 
 -12   7  10       15.64       24.98      4.99 o 
 -11   7  10      961.22      914.37     12.56 o 
 -10   7  10      777.78      720.55     12.77 o 
  -9   7  10      973.52      910.90     12.63 o 
  -8   7  10       38.53       27.26      4.20 o 
  -7   7  10        0.49        3.09      3.67 o 
  -6   7  10      255.89      237.31      6.31 o 
  -5   7  10      196.88      195.48      5.43 o 
  -4   7  10      132.67      119.14      4.69 o 
  -3   7  10      729.19      700.12      8.98 o 
  -2   7  10      524.24      514.07      8.28 o 
  -1   7  10       86.18       88.07      4.71 o 
   0   7  10       46.09       44.20      4.16 o 
   1   7  10      168.22      156.65      7.91 o 
   2   7  10       68.46       64.66      4.43 o 
   3   7  10      744.31      754.00     12.43 o 
   4   7  10      133.17      144.24      5.56 o 
   5   7  10       56.40       54.67      5.54 o 
   6   7  10      110.38      105.11      7.60 o 
   7   7  10       53.00       63.79      6.18 o 
   8   7  10       25.43       35.11      5.76 o 
 -15   8  10       49.61       46.94      8.45 o 
 -14   8  10       78.22       55.96      7.51 o 
 -13   8  10       60.64       62.63      5.00 o 
 -12   8  10      211.13      235.75      7.38 o 
 -11   8  10       38.52       38.39      5.14 o 
 -10   8  10       26.87       37.35      4.64 o 
  -9   8  10        8.73        7.96      4.05 o 
  -8   8  10        4.06        7.26      3.76 o 
  -7   8  10      244.46      236.22      6.58 o 
  -6   8  10      165.76      166.04      5.81 o 
  -5   8  10       62.63       70.38      4.48 o 
  -4   8  10       78.81       80.52      4.55 o 
  -3   8  10       40.31       44.18      4.25 o 
  -2   8  10      216.99      213.41      6.09 o 
  -1   8  10       52.67       49.21      4.38 o 
   0   8  10      818.66      803.22     10.22 o 
   1   8  10      314.29      303.86      7.04 o 
   2   8  10      114.49      126.25      5.23 o 
   3   8  10      104.18      105.16      5.13 o 
   4   8  10       15.99        9.98      4.01 o 
   5   8  10       36.83       34.07      4.60 o 
   6   8  10       22.93       16.33      4.20 o 
   7   8  10       58.09       72.20      5.91 o 
   8   8  10       25.98       22.28      6.57 o 
 -14   9  10      137.61      107.95     11.26 o 
 -13   9  10       55.99       76.87      5.15 o 
 -12   9  10      217.82      206.35      9.56 o 
 -11   9  10      345.44      333.87      9.33 o 
 -10   9  10      886.91      878.61     12.00 o 
  -9   9  10      788.11      782.54     11.42 o 
  -8   9  10       40.71       32.06      4.22 o 
  -7   9  10       17.62       18.26      4.00 o 
  -6   9  10      573.97      544.13      8.78 o 
  -5   9  10      661.74      649.35      9.85 o 
  -4   9  10        1.25       -0.45      3.94 o 
  -3   9  10     1618.99     1604.54     15.45 o 
  -2   9  10      443.22      418.77      9.23 o 
  -1   9  10      298.70      297.51      7.97 o 
   0   9  10      397.49      405.97      7.96 o 
   1   9  10      451.29      472.10      8.52 o 
   2   9  10      140.36      129.17      5.54 o 
   3   9  10      262.14      283.73      7.83 o 
   4   9  10        0.12       -0.28      3.84 o 
   5   9  10       25.00       25.07      4.09 o 
   6   9  10      220.21      231.48     11.40 o 
   7   9  10       35.59       45.07      5.10 o 
 -13  10  10       94.62       79.79     10.33 o 
 -12  10  10      912.91      955.49     14.10 o 
 -11  10  10       23.53       28.97      4.36 o 
 -10  10  10       62.80       65.28      4.52 o 
  -9  10  10      160.22      148.35      5.55 o 
  -8  10  10       13.87       16.66      3.99 o 
  -7  10  10      675.50      705.02     10.21 o 
  -6  10  10       14.10       15.45      4.20 o 
  -5  10  10       33.37       48.04      4.66 o 
  -4  10  10      166.20      166.73      5.94 o 
  -3  10  10      311.45      323.77      7.83 o 
  -2  10  10       34.50       44.69      5.40 o 
  -1  10  10       11.86        9.78      4.00 o 
   0  10  10       11.48       14.63      4.01 o 
   1  10  10      170.21      189.82      6.32 o 
   2  10  10      104.63      111.54      6.58 o 
   3  10  10        0.00        2.85      3.81 o 
   4  10  10      272.57      277.60      7.87 o 
   5  10  10       42.36       47.24      4.66 o 
   6  10  10       14.31       20.28      3.43 o 
 -12  11  10       31.58       30.99      4.88 o 
 -11  11  10       40.75       55.42      4.88 o 
 -10  11  10        3.62        0.21      6.36 o 
  -9  11  10      317.28      340.63      7.35 o 
  -8  11  10       75.43       74.78      4.53 o 
  -7  11  10       25.27       11.58      3.73 o 
  -6  11  10        1.81        2.98      3.65 o 
  -5  11  10      175.57      175.22      5.75 o 
  -4  11  10      132.77      125.46      5.68 o 
  -3  11  10      327.12      317.62      7.20 o 
  -2  11  10        0.68        0.25      3.71 o 
  -1  11  10      962.73      986.75     12.82 o 
   0  11  10      803.10      834.46     12.42 o 
   1  11  10      308.06      323.22      7.54 o 
   2  11  10       26.22       28.22      4.05 o 
   3  11  10       60.87       67.43      4.40 o 
   4  11  10      400.76      446.44      9.38 o 
   5  11  10       30.26       11.90      3.75 o 
 -10  12  10      126.40      116.24      5.95 o 
  -9  12  10       27.66       23.48      4.04 o 
  -8  12  10        0.70        6.53      4.11 o 
  -7  12  10       94.82      105.59      5.31 o 
  -6  12  10       65.56       64.54      4.60 o 
  -5  12  10        0.33        1.70      4.29 o 
  -4  12  10       27.95       26.86      4.19 o 
  -3  12  10      139.28      136.04      7.98 o 
  -2  12  10      871.32      943.18     12.13 o 
  -1  12  10        5.80        9.63      4.03 o 
   0  12  10       55.46       59.41      5.46 o 
   1  12  10        4.06       -4.03      4.03 o 
   2  12  10       65.31       80.48      6.44 o 
   3  12  10      191.48      214.76      7.85 o 
   4  12  10      100.72      121.75     10.33 o 
  -8  13  10      252.94      243.14     10.84 o 
  -7  13  10      199.67      202.47      8.54 o 
  -6  13  10       10.37        0.88      5.58 o 
  -5  13  10        0.01       -2.11      4.69 o 
  -4  13  10        6.45        6.31      5.13 o 
  -3  13  10      183.59      194.66      9.54 o 
  -2  13  10        8.44        6.24      5.91 o 
  -1  13  10       45.76       49.43      5.85 o 
   0  13  10        4.95        3.75      4.69 o 
   1  13  10       15.59       17.84      5.15 o 
   2  13  10       15.85       17.37      4.22 o 
  -5  14  10       19.58       24.51      5.97 o 
  -4  14  10        5.60        1.41      5.97 o 
  -3  14  10       44.54       48.25      6.95 o 
  -2  14  10       17.25       11.73      7.04 o 
 -17   1  11        6.02        8.45      7.51 o 
 -16   1  11       82.77       92.76      5.91 o 
 -15   1  11      135.20      118.98      5.63 o 
 -14   1  11      410.18      374.48      8.52 o 
 -13   1  11        6.56       -1.38      4.79 o 
 -12   1  11      389.35      421.74      9.01 o 
 -11   1  11       29.26       23.91      4.75 o 
 -10   1  11       61.46       47.71      4.94 o 
  -9   1  11      158.71      145.72      5.80 o 
  -8   1  11     1331.74     1223.20     12.82 o 
  -7   1  11      403.95      409.14      9.68 o 
  -6   1  11       25.89       16.61      4.74 o 
  -5   1  11      704.23      714.07     14.36 o 
  -4   1  11      130.45      118.80      7.84 o 
  -3   1  11      569.39      590.06     16.44 o 
  -2   1  11       90.93       94.05      7.30 o 
  -1   1  11      549.84      557.77      9.76 o 
   0   1  11      363.19      383.03      8.53 o 
   1   1  11      238.48      236.39      7.17 o 
   2   1  11      485.76      482.71      9.30 o 
   3   1  11      220.85      215.69      6.58 o 
   4   1  11      494.25      467.46     10.42 o 
   5   1  11       89.77       98.54      5.08 o 
   6   1  11     1085.91     1104.75     11.69 o 
   7   1  11        0.06       -3.54      3.54 o 
   8   1  11      165.55      186.96      5.44 o 
   9   1  11       28.16       32.75      4.57 o 
 -16   2  11      236.92      277.21     10.27 o 
 -15   2  11       74.19       68.96      5.47 o 
 -14   2  11      192.25      175.04      8.79 o 
 -13   2  11       77.13       79.05      7.84 o 
 -12   2  11      188.46      194.14      7.58 o 
 -11   2  11      173.25      171.24      5.97 o 
 -10   2  11     2961.44     2870.31     27.75 o 
  -9   2  11     1857.85     1820.88     17.37 o 
  -8   2  11     2166.77     2047.63     17.87 o 
  -7   2  11     1041.26      988.71     13.46 o 
  -6   2  11     1416.66     1384.50     16.76 o 
  -5   2  11      415.38      480.05     11.29 o 
  -4   2  11      233.32      260.57      8.03 o 
  -3   2  11       43.10       31.76      4.72 o 
  -2   2  11       45.11       49.59      4.67 o 
  -1   2  11      346.88      372.00      9.84 o 
   0   2  11       16.38       21.75      4.35 o 
   1   2  11       38.20       41.00      4.59 o 
   2   2  11     1535.73     1484.25     14.81 o 
   3   2  11      646.80      652.63      9.59 o 
   4   2  11      124.26      130.70      5.78 o 
   5   2  11      388.32      390.16      8.81 o 
   6   2  11        0.46        6.00      3.98 o 
   7   2  11      465.00      508.24      8.10 o 
   8   2  11      145.51      138.09      5.02 o 
   9   2  11        0.06        1.14      4.09 o 
 -16   3  11        0.80        3.15      4.18 o 
 -15   3  11      508.88      465.85     10.07 o 
 -14   3  11       78.52       74.00      8.37 o 
 -13   3  11      224.01      205.26      7.42 o 
 -12   3  11       48.71       47.57      4.82 o 
 -11   3  11       53.91       58.55      5.15 o 
 -10   3  11      147.58      175.42      6.98 o 
  -9   3  11      362.39      373.85      7.60 o 
  -8   3  11      245.59      228.70      7.99 o 
  -7   3  11      825.54      763.42      9.64 o 
  -6   3  11     1384.74     1296.88     17.53 o 
  -5   3  11      126.41      134.06      6.32 o 
  -4   3  11      186.07      192.28      6.88 o 
  -3   3  11       94.01       90.31      5.05 o 
  -2   3  11        9.75       16.29      4.19 o 
  -1   3  11       27.69       29.58      4.01 o 
   0   3  11      351.49      359.78      7.65 o 
   1   3  11      138.91      153.66      5.64 o 
   2   3  11       29.97       36.43      4.11 o 
   3   3  11       45.49       34.17      4.07 o 
   4   3  11      183.65      200.29      6.56 o 
   5   3  11      360.86      339.56      8.65 o 
   6   3  11       67.37       71.66      6.72 o 
   7   3  11      148.01      180.37      7.74 o 
   8   3  11      290.23      301.99      6.99 o 
   9   3  11       25.61       21.98      5.04 o 
 -16   4  11       76.79       88.96      6.27 o 
 -15   4  11       16.77       20.77      4.73 o 
 -14   4  11      102.41       95.14      6.76 o 
 -13   4  11      239.51      229.02     11.27 o 
 -12   4  11      365.08      376.10      9.27 o 
 -11   4  11     1775.31     1679.06     17.85 o 
 -10   4  11        0.47        3.90      4.52 o 
  -9   4  11      770.45      778.16     11.65 o 
  -8   4  11      277.91      283.36      7.23 o 
  -7   4  11      139.02      142.32      6.90 o 
  -6   4  11      533.06      500.68      8.23 o 
  -5   4  11        2.14        2.59      3.21 o 
  -4   4  11      869.43      877.29      9.87 o 
  -3   4  11      306.98      292.07      6.65 o 
  -2   4  11       98.91      106.82      4.63 o 
  -1   4  11      154.34      165.72      5.15 o 
   0   4  11      380.06      380.34      8.05 o 
   1   4  11      139.23      145.57      5.81 o 
   2   4  11        0.01        0.50      3.82 o 
   3   4  11      248.47      264.23      8.23 o 
   4   4  11      869.86      826.42     13.21 o 
   5   4  11        1.08        1.66      5.40 o 
   6   4  11        2.09       -4.70      4.70 o 
   7   4  11       19.13       32.65      5.28 o 
   8   4  11       53.66       65.71      5.71 o 
   9   4  11        3.80        5.91      5.61 o 
 -16   5  11       37.49       34.12     11.26 o 
 -15   5  11       23.20       29.35      5.90 o 
 -14   5  11      159.65      140.67     11.11 o 
 -13   5  11      360.20      357.33      9.73 o 
 -12   5  11      101.38       99.46      6.61 o 
 -11   5  11        0.96       -2.59      5.28 o 
 -10   5  11      147.13      123.33      6.73 o 
  -9   5  11        0.15        0.17      4.76 o 
  -8   5  11      627.57      561.81     10.25 o 
  -7   5  11       38.89       40.11      4.56 o 
  -6   5  11      602.21      594.36      9.26 o 
  -5   5  11        0.54        1.37      3.73 o 
  -4   5  11      734.10      687.90     13.29 o 
  -3   5  11       93.56       84.95      4.98 o 
  -2   5  11        7.70        7.91      4.28 o 
  -1   5  11       87.50       80.63      5.82 o 
   0   5  11       85.56       96.96      6.69 o 
   1   5  11        4.39       -1.37      4.53 o 
   2   5  11        1.97       -1.07      4.60 o 
   3   5  11      160.19      146.18      6.75 o 
   4   5  11      585.06      535.66     10.66 o 
   5   5  11      543.13      521.42     15.99 o 
   6   5  11       41.48       26.58      5.53 o 
   7   5  11        8.97       16.78      4.77 o 
   8   5  11       55.30       56.05      8.47 o 
 -15   6  11       24.43       35.84      5.58 o 
 -14   6  11      164.95      161.08      7.85 o 
 -13   6  11       25.63       41.71      6.09 o 
 -12   6  11      291.01      280.42     11.19 o 
 -11   6  11       99.67       93.94      6.12 o 
 -10   6  11      113.70      113.96      6.17 o 
  -9   6  11       19.02       18.24      5.07 o 
  -8   6  11      199.94      185.24      7.05 o 
  -7   6  11      734.77      720.28     11.04 o 
  -6   6  11        2.41       -0.73      3.62 o 
  -5   6  11        4.48        0.37      3.49 o 
  -4   6  11       89.25       76.06      4.26 o 
  -3   6  11        0.04        5.07      3.61 o 
  -2   6  11      356.29      380.30      7.81 o 
  -1   6  11      328.43      304.20      7.44 o 
   0   6  11      182.42      183.36      6.24 o 
   1   6  11        2.50        7.36      4.25 o 
   2   6  11      140.51      153.09      6.42 o 
   3   6  11     1565.89     1447.54     16.11 o 
   4   6  11       72.47       73.14      5.42 o 
   5   6  11       88.53       64.52      7.26 o 
   6   6  11      691.12      680.08     14.31 o 
   7   6  11        0.07        4.32      4.80 o 
   8   6  11      122.54      123.92      8.63 o 
 -15   7  11       85.67       85.42     10.33 o 
 -14   7  11        3.46        4.05      5.37 o 
 -13   7  11      125.00      144.21      7.52 o 
 -12   7  11        0.27        5.18      4.75 o 
 -11   7  11      121.70      111.90      6.41 o 
 -10   7  11      205.25      223.55      7.36 o 
  -9   7  11      134.83      126.19      6.18 o 
  -8   7  11      332.43      337.25      7.99 o 
  -7   7  11      267.09      284.74      7.80 o 
  -6   7  11       63.81       80.53      4.89 o 
  -5   7  11       20.07       13.94      4.57 o 
  -4   7  11      635.67      641.76     10.91 o 
  -3   7  11       59.52       49.70      4.18 o 
  -2   7  11       12.05        8.87      3.87 o 
  -1   7  11      104.98      102.42      5.16 o 
   0   7  11      456.80      467.85      8.74 o 
   1   7  11       24.15       23.21      4.10 o 
   2   7  11       13.23        8.93      3.97 o 
   3   7  11      643.16      603.75      9.67 o 
   4   7  11      108.78      116.17      7.28 o 
   5   7  11     1304.48     1310.32     22.49 o 
   6   7  11        0.05       -1.11      7.40 o 
   7   7  11      132.55      133.52      7.39 o 
 -14   8  11        0.33       -0.41      7.04 o 
 -13   8  11        2.32        1.24      4.15 o 
 -12   8  11        6.89        8.15      6.58 o 
 -11   8  11      635.30      572.61     10.41 o 
 -10   8  11      470.96      447.47      9.81 o 
  -9   8  11        4.60        1.37      4.32 o 
  -8   8  11       76.70       72.52      4.60 o 
  -7   8  11      204.62      211.07      6.22 o 
  -6   8  11        0.41        5.77      3.70 o 
  -5   8  11      161.94      156.51      7.55 o 
  -4   8  11       38.10       45.72      4.16 o 
  -3   8  11       12.84        7.94      3.84 o 
  -2   8  11        6.47        5.82      3.76 o 
  -1   8  11       97.88       97.24      4.99 o 
   0   8  11       16.06       18.12      4.06 o 
   1   8  11        0.47       -0.65      3.80 o 
   2   8  11       26.27       16.26      4.04 o 
   3   8  11       32.39       31.40      4.69 o 
   4   8  11       53.18       56.52      5.09 o 
   5   8  11        0.22        4.20      4.31 o 
   6   8  11      192.07      194.55      8.64 o 
   7   8  11      364.27      409.28     17.84 o 
 -13   9  11       11.76       15.50      4.09 o 
 -12   9  11       40.80       37.83      4.61 o 
 -11   9  11      411.71      446.13      9.26 o 
 -10   9  11       49.85       55.03      5.02 o 
  -9   9  11      403.61      399.61      8.68 o 
  -8   9  11       44.42       47.41      4.66 o 
  -7   9  11        5.53        1.47      3.73 o 
  -6   9  11      480.49      489.70      8.61 o 
  -5   9  11        6.49        7.91      3.95 o 
  -4   9  11     1839.23     1805.75     15.75 o 
  -3   9  11        3.30        3.28      3.83 o 
  -2   9  11       47.19       41.25      4.30 o 
  -1   9  11      365.53      384.53      7.71 o 
   0   9  11     1152.26     1187.43     12.38 o 
   1   9  11        0.99       -1.28      3.82 o 
   2   9  11      139.58      148.45      7.89 o 
   3   9  11      305.62      288.72      7.78 o 
   4   9  11       32.81       23.04      4.30 o 
   5   9  11       44.15       33.42      4.21 o 
   6   9  11       39.00       42.24      6.07 o 
 -12  10  11       71.03       77.60      5.19 o 
 -11  10  11       85.21       99.80      5.23 o 
 -10  10  11      198.57      197.00      6.04 o 
  -9  10  11      691.21      677.37      9.77 o 
  -8  10  11       88.99       88.20      5.04 o 
  -7  10  11        9.74       17.22      3.99 o 
  -6  10  11      604.77      598.00      9.44 o 
  -5  10  11      104.00      118.60      5.46 o 
  -4  10  11      111.41      114.14      5.42 o 
  -3  10  11       75.90       84.86      5.09 o 
  -2  10  11      283.53      270.55      8.09 o 
  -1  10  11       47.01       55.73      4.63 o 
   0  10  11       99.58       98.22      5.13 o 
   1  10  11        1.76        4.20      4.01 o 
   2  10  11        0.35        1.97      3.93 o 
   3  10  11        7.02       -2.18      3.65 o 
   4  10  11      165.35      186.24      5.86 o 
   5  10  11       32.30       38.22      5.38 o 
 -11  11  11      139.70      163.09      6.76 o 
 -10  11  11        0.08        4.15      3.82 o 
  -9  11  11       44.81       47.65      4.39 o 
  -8  11  11      371.10      401.68      7.23 o 
  -7  11  11       33.98       41.04      3.96 o 
  -6  11  11       28.88       29.41      3.93 o 
  -5  11  11       63.59       69.84      4.51 o 
  -4  11  11       58.94       66.27      4.48 o 
  -3  11  11       74.25       71.05      4.46 o 
  -2  11  11        8.87        5.20      3.57 o 
  -1  11  11        5.86        6.45      3.68 o 
   0  11  11       13.42       15.40      3.96 o 
   1  11  11      162.24      163.27      5.62 o 
   2  11  11       84.64       86.06      4.67 o 
   3  11  11       43.86       42.84      4.47 o 
   4  11  11      300.32      307.90     15.96 o 
  -9  12  11       10.42       11.12      4.44 o 
  -8  12  11       90.36       93.98      5.37 o 
  -7  12  11        0.38       -3.54      3.54 o 
  -6  12  11      283.27      264.43      6.25 o 
  -5  12  11        9.68       10.31      3.82 o 
  -4  12  11      580.13      608.64     10.63 o 
  -3  12  11      436.16      462.05      9.62 o 
  -2  12  11      116.65      110.85      6.36 o 
  -1  12  11       55.16       63.70      5.51 o 
   0  12  11       24.50       44.85      8.47 o 
   1  12  11       16.28       16.45      5.28 o 
   2  12  11        0.02        2.09      5.35 o 
  -7  13  11       81.14       74.25     10.80 o 
  -6  13  11      229.56      218.77     17.69 o 
  -5  13  11        1.48       -0.82      4.09 o 
  -4  13  11      446.37      452.61     11.73 o 
  -3  13  11      263.04      251.09     14.28 o 
  -2  13  11       44.69       49.25      5.96 o 
  -1  13  11      142.36      161.82      7.59 o 
   0  13  11        3.69       -0.61      4.50 o 
 -16   0  12       52.26       51.63     10.33 o 
 -15   0  12      176.85      167.77     18.77 o 
 -14   0  12       85.37       95.86     15.96 o 
 -13   0  12       37.22       41.58      6.81 o 
 -12   0  12      119.05      120.26      9.10 o 
 -11   0  12      671.81      659.87     16.94 o 
 -10   0  12      683.46      680.17     14.28 o 
  -9   0  12     5076.09     4887.41     48.44 o 
  -8   0  12     1822.63     1778.17     23.75 o 
  -7   0  12      298.09      315.58     10.88 o 
  -6   0  12      126.41      121.27      8.78 o 
  -5   0  12     2827.84     2676.19     35.68 o 
  -4   0  12     1855.20     1734.30     32.53 o 
  -3   0  12      441.43      417.18     11.23 o 
  -2   0  12     1061.63     1034.53     17.69 o 
  -1   0  12       76.43       76.98      7.25 o 
   0   0  12       15.26       14.13      7.80 o 
   1   0  12      180.98      167.46      8.63 o 
   2   0  12     1163.89     1118.99     19.88 o 
   3   0  12        8.29       -2.37      7.09 o 
   4   0  12      840.37      878.44     16.97 o 
   5   0  12      814.87      886.08     20.47 o 
   6   0  12      190.23      186.50      7.67 o 
   7   0  12      644.70      663.40     16.12 o 
   8   0  12        7.41        0.00      5.97 o 
 -16   1  12      119.80      130.55      6.60 o 
 -15   1  12       27.24       41.41      5.99 o 
 -14   1  12        2.96       10.49      4.56 o 
 -13   1  12       60.15       66.50      6.16 o 
 -12   1  12       85.61       65.42      5.49 o 
 -11   1  12        0.10        8.52      4.38 o 
 -10   1  12      860.36      837.01     11.64 o 
  -9   1  12       31.52       37.40      4.72 o 
  -8   1  12      228.28      238.78      7.27 o 
  -7   1  12     2018.62     1979.61     18.84 o 
  -6   1  12      894.76      824.82     12.22 o 
  -5   1  12       22.10       18.95      4.49 o 
  -4   1  12       15.38       15.57      4.28 o 
  -3   1  12       25.67       23.08      4.86 o 
  -2   1  12      510.45      507.44      9.17 o 
  -1   1  12       39.93       41.96      4.74 o 
   0   1  12     1190.01     1174.76     12.89 o 
   1   1  12      325.84      309.67      7.71 o 
   2   1  12       84.25       87.68      5.14 o 
   3   1  12       53.53       49.24      5.70 o 
   4   1  12      115.15      111.67      6.64 o 
   5   1  12      158.67      172.61      5.47 o 
   6   1  12       26.94       25.05      3.85 o 
   7   1  12       27.62       31.82      4.08 o 
   8   1  12      180.24      172.47      6.40 o 
 -16   2  12      187.64      196.75      7.86 o 
 -15   2  12        6.74       -2.88      4.25 o 
 -14   2  12       49.73       65.52      6.57 o 
 -13   2  12      279.55      261.21      8.15 o 
 -12   2  12      148.04      134.99      6.81 o 
 -11   2  12      871.22      876.93     13.18 o 
 -10   2  12      954.93      906.70     15.83 o 
  -9   2  12        0.39        5.86      3.96 o 
  -8   2  12      378.45      361.79      8.35 o 
  -7   2  12     1401.61     1362.84     16.84 o 
  -6   2  12     1411.15     1323.55     13.96 o 
  -5   2  12      604.70      575.74      9.49 o 
  -4   2  12        0.86       -2.12      4.06 o 
  -3   2  12      883.19      837.41     11.35 o 
  -2   2  12       21.75       27.64      4.25 o 
  -1   2  12       69.16       70.20      4.72 o 
   0   2  12       91.81       88.69      5.86 o 
   1   2  12       87.12       76.91      5.32 o 
   2   2  12      461.75      456.70      8.60 o 
   3   2  12        3.81        8.09      4.67 o 
   4   2  12       10.04       14.84      4.45 o 
   5   2  12      291.39      290.69      7.57 o 
   6   2  12        5.75       10.87      4.16 o 
   7   2  12      102.87      124.50      5.05 o 
   8   2  12       11.66        6.16      4.42 o 
 -16   3  12       60.03       51.48      5.79 o 
 -15   3  12       59.37       64.41      5.10 o 
 -14   3  12       47.83       48.11      6.69 o 
 -13   3  12       11.37       19.61      5.75 o 
 -12   3  12       45.66       42.42      5.25 o 
 -11   3  12      277.57      277.81      8.04 o 
 -10   3  12        0.73        2.40      4.51 o 
  -9   3  12      211.19      199.52      8.34 o 
  -8   3  12       71.64       78.27      5.04 o 
  -7   3  12       12.70       11.07      4.11 o 
  -6   3  12     1552.38     1494.01     14.93 o 
  -5   3  12      576.84      573.83      9.25 o 
  -4   3  12      349.88      343.53      7.68 o 
  -3   3  12      234.07      217.47      6.82 o 
  -2   3  12      512.49      474.91      8.33 o 
  -1   3  12      148.48      160.25      5.99 o 
   0   3  12      301.86      321.60      8.97 o 
   1   3  12      253.98      247.81      6.40 o 
   2   3  12       18.89       29.47      4.81 o 
   3   3  12      251.93      246.69      7.96 o 
   4   3  12      379.35      390.37     10.39 o 
   5   3  12      440.57      421.85      9.39 o 
   6   3  12        6.82        3.88      3.97 o 
   7   3  12      582.37      550.98     16.70 o 
   8   3  12       98.29      106.18      6.31 o 
 -16   4  12        0.81       -1.88      7.51 o 
 -15   4  12       20.51       13.48      5.76 o 
 -14   4  12       56.20       70.07      6.65 o 
 -13   4  12        2.04        0.48      5.35 o 
 -12   4  12       17.43       18.71      6.07 o 
 -11   4  12       72.14       88.87      9.84 o 
 -10   4  12       48.64       63.99      6.71 o 
  -9   4  12       36.40       48.25      5.05 o 
  -8   4  12       21.02       24.69      4.66 o 
  -7   4  12        3.60        5.24      4.11 o 
  -6   4  12        3.84       -2.50      4.11 o 
  -5   4  12      365.47      362.46     10.50 o 
  -4   4  12       54.15       54.13      5.89 o 
  -3   4  12      359.27      351.03      8.67 o 
  -2   4  12      385.43      368.96      7.74 o 
  -1   4  12        1.39        4.98      4.52 o 
   0   4  12       70.74       69.66      6.20 o 
   1   4  12       94.94       99.28      6.56 o 
   2   4  12       44.88       56.61      5.82 o 
   3   4  12      129.42      132.55      7.06 o 
   4   4  12     1435.39     1425.00     20.29 o 
   5   4  12      498.82      520.06     10.78 o 
   6   4  12        0.47        3.17      3.92 o 
   7   4  12      128.48      112.23      8.81 o 
   8   4  12       42.05       38.48      8.45 o 
 -15   5  12       28.14       29.94      5.80 o 
 -14   5  12       50.17       62.03      7.59 o 
 -13   5  12        4.97       10.03      5.51 o 
 -12   5  12       28.40       17.96      5.89 o 
 -11   5  12       95.18       98.99      7.34 o 
 -10   5  12       65.80       63.32      5.86 o 
  -9   5  12      150.55      155.90      8.64 o 
  -8   5  12      169.74      183.29      7.43 o 
  -7   5  12      162.07      166.89      6.97 o 
  -6   5  12      130.55      127.50      6.26 o 
  -5   5  12      291.85      294.82      8.12 o 
  -4   5  12     1292.30     1329.57     15.34 o 
  -3   5  12        3.57        8.70      4.74 o 
  -2   5  12      147.34      138.76      6.71 o 
  -1   5  12        6.63        3.63      4.75 o 
   0   5  12        7.00        9.29      4.99 o 
   1   5  12       17.91       20.06      4.92 o 
   2   5  12        4.65       -3.15      4.69 o 
   3   5  12        0.13        5.23      5.07 o 
   4   5  12      957.75      887.43     21.68 o 
   5   5  12      127.83      131.54      7.24 o 
   6   5  12      373.01      341.41      9.95 o 
   7   5  12      293.80      300.81      9.83 o 
 -14   6  12       36.75       40.85      4.84 o 
 -13   6  12       18.93       13.64      4.66 o 
 -12   6  12       30.66       31.68      5.86 o 
 -11   6  12        0.12        3.82      6.12 o 
 -10   6  12       61.11       60.19      5.27 o 
  -9   6  12      259.60      250.86      7.72 o 
  -8   6  12      189.79      187.95      7.57 o 
  -7   6  12       15.15       15.86      4.64 o 
  -6   6  12       35.60       25.91      4.42 o 
  -5   6  12       69.13       58.84      4.77 o 
  -4   6  12     1448.01     1357.55     13.37 o 
  -3   6  12     2019.47     1917.31     19.19 o 
  -2   6  12      276.45      315.26      8.24 o 
  -1   6  12       23.42       25.21      4.81 o 
   0   6  12       25.97       31.33      4.90 o 
   1   6  12      177.26      169.21      6.49 o 
   2   6  12        3.68        1.56      4.49 o 
   3   6  12        7.83        6.57      5.06 o 
   4   6  12       77.07       92.27      7.63 o 
   5   6  12       80.31       69.65     16.64 o 
   6   6  12      167.75      174.57      8.84 o 
   7   6  12      231.67      217.81     29.10 o 
 -14   7  12        7.59       -0.61      4.50 o 
 -13   7  12        5.86       -3.12      5.91 o 
 -12   7  12       74.99       75.22      7.15 o 
 -11   7  12      261.88      273.73      8.54 o 
 -10   7  12       14.84        6.35      5.31 o 
  -9   7  12        0.19        1.52      4.13 o 
  -8   7  12       72.77       68.39      5.16 o 
  -7   7  12       94.04       94.07      5.53 o 
  -6   7  12       81.22       86.91      4.90 o 
  -5   7  12      212.59      202.44      5.87 o 
  -4   7  12      179.12      179.34      5.65 o 
  -3   7  12       63.22       56.71      4.52 o 
  -2   7  12      262.18      259.46      6.79 o 
  -1   7  12       56.47       59.00      4.93 o 
   0   7  12      445.60      456.75      9.23 o 
   1   7  12       73.93       85.15      5.54 o 
   2   7  12       49.85       45.15      5.20 o 
   3   7  12      185.67      204.65      7.71 o 
   4   7  12       50.65       42.64      5.61 o 
   5   7  12       15.07       18.66      5.03 o 
   6   7  12       16.40       16.90      8.92 o 
 -13   8  12       28.01       23.19      4.56 o 
 -12   8  12       41.01       51.84      4.70 o 
 -11   8  12       23.65       22.24      4.72 o 
 -10   8  12       18.98       22.64      4.75 o 
  -9   8  12        1.81        3.39      4.89 o 
  -8   8  12       33.35       38.71      4.77 o 
  -7   8  12      698.89      681.44     11.36 o 
  -6   8  12       37.76       57.10      4.58 o 
  -5   8  12       36.98       30.61      4.34 o 
  -4   8  12        2.39        3.17      3.68 o 
  -3   8  12       13.43       15.22      4.05 o 
  -2   8  12       28.93       31.54      4.26 o 
  -1   8  12     3789.32     3819.17     26.31 o 
   0   8  12       23.46       19.76      4.27 o 
   1   8  12        1.09        5.18      4.58 o 
   2   8  12       56.41       51.05      5.11 o 
   3   8  12      103.00      110.81      6.08 o 
   4   8  12       14.54       19.84      4.34 o 
   5   8  12       69.68       65.04      9.80 o 
 -12   9  12       70.57       84.44      4.90 o 
 -11   9  12       75.97       82.33      5.08 o 
 -10   9  12       23.62       15.96      4.69 o 
  -9   9  12      290.31      274.33      7.48 o 
  -8   9  12      554.89      580.27     10.25 o 
  -7   9  12      183.32      195.74      6.31 o 
  -6   9  12       76.66       81.47      5.57 o 
  -5   9  12      200.36      212.58      6.57 o 
  -4   9  12       26.99       33.28      7.24 o 
  -3   9  12      330.68      323.19      8.86 o 
  -2   9  12      176.09      184.88      7.89 o 
  -1   9  12        8.32       10.34      4.12 o 
   0   9  12       13.62       13.25      4.03 o 
   1   9  12       84.06       86.04      5.42 o 
   2   9  12      114.86      132.92      5.80 o 
   3   9  12        0.04        3.49      3.93 o 
   4   9  12       27.45       34.03      4.76 o 
   5   9  12        1.14        9.39      7.51 o 
 -11  10  12      265.06      317.90      6.64 o 
 -10  10  12      278.52      292.63      7.01 o 
  -9  10  12      292.21      275.55      9.31 o 
  -8  10  12       58.05       66.87      4.60 o 
  -7  10  12       25.10       23.17      3.78 o 
  -6  10  12      142.78      146.00      6.51 o 
  -5  10  12        0.74        5.19      3.53 o 
  -4  10  12      182.34      193.30      6.31 o 
  -3  10  12      315.01      327.27      7.18 o 
  -2  10  12       91.72       92.47      4.84 o 
  -1  10  12        9.14        5.72      4.04 o 
   0  10  12       74.39       85.34      4.77 o 
   1  10  12       37.00       42.41      4.28 o 
   2  10  12      294.33      288.18      7.08 o 
   3  10  12       44.17       58.89      5.94 o 
 -10  11  12      215.37      207.20      6.59 o 
  -9  11  12      147.36      142.84      5.10 o 
  -8  11  12       27.01       32.62      4.03 o 
  -7  11  12       17.49       16.89      3.61 o 
  -6  11  12       86.69       92.52      4.37 o 
  -5  11  12        0.35       -1.78      3.40 o 
  -4  11  12        0.02        1.84      3.36 o 
  -3  11  12      146.84      150.66      5.43 o 
  -2  11  12       91.03       97.36      4.50 o 
  -1  11  12       58.80       60.04      3.89 o 
   0  11  12       49.49       49.27      4.12 o 
   1  11  12       31.13       29.32      4.39 o 
   2  11  12        6.42        1.57      4.88 o 
  -8  12  12      191.64      196.72      9.96 o 
  -7  12  12        4.03       -2.36      4.09 o 
  -6  12  12        1.51        9.81      6.96 o 
  -5  12  12       67.55       79.20      7.86 o 
  -4  12  12       18.47       36.84      5.03 o 
  -3  12  12        0.04       -0.55      4.10 o 
  -2  12  12      194.90      214.86      9.02 o 
  -1  12  12       24.74       26.17      5.58 o 
   0  12  12       15.85       20.42     11.73 o 
 -16   1  13       83.55       65.74      6.95 o 
 -15   1  13       69.65       66.55      6.35 o 
 -14   1  13        1.37       -3.79      3.79 o 
 -13   1  13        4.12       -1.47      4.63 o 
 -12   1  13      226.57      221.16      6.93 o 
 -11   1  13      287.49      260.64      6.92 o 
 -10   1  13        0.67        4.69      3.98 o 
  -9   1  13        4.17        3.56      3.94 o 
  -8   1  13      566.73      528.27     10.45 o 
  -7   1  13       38.02       32.43      5.41 o 
  -6   1  13      910.22      893.18     12.74 o 
  -5   1  13       72.62       57.47      5.00 o 
  -4   1  13      132.77      140.85      6.14 o 
  -3   1  13        0.19       -0.96      3.90 o 
  -2   1  13       23.06       33.32      4.54 o 
  -1   1  13      179.35      164.42      6.14 o 
   0   1  13       98.48      103.81      5.48 o 
   1   1  13       43.31       33.01      4.43 o 
   2   1  13      258.11      263.09      9.60 o 
   3   1  13       50.99       60.29      4.78 o 
   4   1  13       14.72       10.34      4.28 o 
   5   1  13      700.66      702.01      9.37 o 
   6   1  13        0.75       -2.28      3.98 o 
   7   1  13       29.07       35.98      6.64 o 
 -16   2  13       21.22       32.39      5.97 o 
 -15   2  13      114.66      113.04      9.61 o 
 -14   2  13       12.23       -2.64      4.57 o 
 -13   2  13      839.34      809.76     12.88 o 
 -12   2  13        3.50        5.73      4.71 o 
 -11   2  13      147.48      150.91      6.85 o 
 -10   2  13      311.85      295.44      7.60 o 
  -9   2  13      429.53      407.51      8.76 o 
  -8   2  13     1663.19     1643.92     17.41 o 
  -7   2  13      734.05      714.08     10.85 o 
  -6   2  13      707.61      705.75     10.75 o 
  -5   2  13      155.86      158.28      6.61 o 
  -4   2  13      380.13      400.05      9.05 o 
  -3   2  13        0.00       -0.09      5.14 o 
  -2   2  13      258.44      238.54      7.48 o 
  -1   2  13       11.86       12.95      4.16 o 
   0   2  13      175.54      179.11      6.25 o 
   1   2  13       53.51       48.47      4.58 o 
   2   2  13       85.42       84.58      5.04 o 
   3   2  13       15.88       10.67      4.52 o 
   4   2  13        0.99        3.36      3.71 o 
   5   2  13      359.04      348.21      7.87 o 
   6   2  13       41.21       44.71      5.62 o 
   7   2  13       13.15       14.02      5.19 o 
 -15   3  13        8.26        2.56      5.04 o 
 -14   3  13      561.40      552.91     11.91 o 
 -13   3  13      629.51      607.17     13.62 o 
 -12   3  13       12.46       16.98      6.37 o 
 -11   3  13        0.28        3.07      4.71 o 
 -10   3  13      738.15      728.54     13.79 o 
  -9   3  13      687.10      663.41     11.07 o 
  -8   3  13      255.72      236.05      8.16 o 
  -7   3  13      177.13      163.29      6.15 o 
  -6   3  13        0.10        2.34      4.37 o 
  -5   3  13        8.75       11.72      3.97 o 
  -4   3  13      132.20      117.43      5.21 o 
  -3   3  13       22.50       18.43      4.24 o 
  -2   3  13      317.06      298.82      7.35 o 
  -1   3  13      301.72      281.86      7.22 o 
   0   3  13       16.24       15.10      5.04 o 
   1   3  13      731.95      698.50     11.60 o 
   2   3  13       57.83       69.77      5.90 o 
   3   3  13      140.51      126.51      6.93 o 
   4   3  13      115.76      106.00      6.24 o 
   5   3  13       23.90       13.01      4.37 o 
   6   3  13       26.27       37.85      4.18 o 
 -15   4  13       11.51        6.23      3.92 o 
 -14   4  13       12.00        2.64      5.06 o 
 -13   4  13       73.62       93.52      7.42 o 
 -12   4  13        0.04       11.69      8.21 o 
 -11   4  13       10.53        4.58      5.90 o 
 -10   4  13       24.62       13.48     10.16 o 
  -9   4  13      401.43      405.96     14.08 o 
  -8   4  13        2.81        3.01      4.92 o 
  -7   4  13      177.34      176.02      7.31 o 
  -6   4  13       65.13       82.00      7.13 o 
  -5   4  13      268.64      266.55      8.67 o 
  -4   4  13      100.37      104.51      6.58 o 
  -3   4  13        9.68       12.54      5.05 o 
  -2   4  13      174.68      177.61     11.60 o 
  -1   4  13      412.29      433.21     12.35 o 
   0   4  13      395.69      403.19     10.84 o 
   1   4  13       26.44       37.76      6.07 o 
   2   4  13       11.38       15.36      6.35 o 
   3   4  13      118.76      119.89      7.38 o 
   4   4  13        7.10        0.97      4.94 o 
   5   4  13      149.98      149.14      6.18 o 
   6   4  13       52.77       51.70      4.71 o 
 -14   5  13       10.86        8.07      4.56 o 
 -13   5  13        0.95       -3.86      6.13 o 
 -12   5  13      293.25      269.75     10.19 o 
 -11   5  13      447.20      450.81     13.35 o 
 -10   5  13        2.11       -4.91      4.91 o 
  -9   5  13       85.10      100.92     13.23 o 
  -8   5  13        0.37       -1.90      5.11 o 
  -7   5  13      711.95      673.90     12.00 o 
  -6   5  13      248.88      241.23      8.27 o 
  -5   5  13      329.89      309.21      9.12 o 
  -4   5  13      689.85      650.03     12.45 o 
  -3   5  13      238.78      217.45      8.26 o 
  -2   5  13        4.27       15.72      5.32 o 
  -1   5  13      597.78      579.57     11.99 o 
   0   5  13      134.46      144.03      7.40 o 
   1   5  13      318.52      325.33      9.38 o 
   2   5  13      278.08      289.68     10.99 o 
   3   5  13       31.81       25.40     10.43 o 
   4   5  13       11.52        4.87      4.69 o 
   5   5  13      159.79      148.94      7.12 o 
   6   5  13       14.27        7.62      4.68 o 
 -14   6  13        0.30       -1.84      5.30 o 
 -13   6  13        2.52        3.34      5.03 o 
 -12   6  13      179.15      185.71      8.56 o 
 -11   6  13        6.30       14.32      5.44 o 
 -10   6  13      402.91      381.45     10.20 o 
  -9   6  13      147.43      138.06      6.51 o 
  -8   6  13       11.12        3.94      4.84 o 
  -7   6  13       60.61       72.50      5.62 o 
  -6   6  13      198.79      199.74      6.86 o 
  -5   6  13      192.48      218.68      7.59 o 
  -4   6  13        0.25        0.51      4.63 o 
  -3   6  13       11.50       16.66      4.90 o 
  -2   6  13       21.61       27.64      5.31 o 
  -1   6  13        2.73        5.96      4.92 o 
   0   6  13     1220.88     1224.97     15.55 o 
   1   6  13       78.07       86.53      8.07 o 
   2   6  13       62.33       65.43      6.36 o 
   3   6  13       27.83       29.97      6.35 o 
   4   6  13       74.77       77.17      6.32 o 
   5   6  13      169.02      152.62      7.76 o 
 -13   7  13        1.58       -6.39      6.39 o 
 -12   7  13       40.02       26.73      5.27 o 
 -11   7  13       99.23      105.23      6.44 o 
 -10   7  13       10.20        1.68      5.60 o 
  -9   7  13      121.14      124.66      6.95 o 
  -8   7  13        0.68       -0.69      5.07 o 
  -7   7  13        8.15       11.08      4.10 o 
  -6   7  13      151.73      154.73      5.95 o 
  -5   7  13      128.55      128.59      5.35 o 
  -4   7  13       26.67       20.09      4.34 o 
  -3   7  13      248.20      279.96      7.62 o 
  -2   7  13      259.90      265.52      7.91 o 
  -1   7  13       11.77       15.85      4.74 o 
   0   7  13       11.40       10.72      4.92 o 
   1   7  13      307.60      343.67      9.59 o 
   2   7  13      525.50      568.85     12.00 o 
   3   7  13       20.81       31.11      5.04 o 
   4   7  13      203.08      209.32      8.84 o 
   5   7  13       61.73       44.12      9.39 o 
 -12   8  13       46.15       44.11      4.44 o 
 -11   8  13      159.37      165.87      6.24 o 
 -10   8  13       36.33       40.91      4.90 o 
  -9   8  13      150.55      151.31      6.80 o 
  -8   8  13       19.10       11.19      4.91 o 
  -7   8  13       69.68       63.06      5.45 o 
  -6   8  13      121.52      108.34      5.51 o 
  -5   8  13       97.24       90.96      5.11 o 
  -4   8  13      376.19      399.08      8.90 o 
  -3   8  13     1901.97     1990.97     19.63 o 
  -2   8  13       51.27       59.37      5.50 o 
  -1   8  13        1.65        7.40      5.26 o 
   0   8  13      112.82      118.69      6.02 o 
   1   8  13        1.35        1.78      4.17 o 
   2   8  13       42.05       45.72      4.86 o 
   3   8  13       36.57       46.61      7.67 o 
 -12   9  13      143.89      148.32     12.20 o 
 -11   9  13       17.58       12.71      3.54 o 
 -10   9  13       23.21       19.98      4.01 o 
  -9   9  13       31.26       40.02      4.97 o 
  -8   9  13      595.54      656.27     11.06 o 
  -7   9  13      270.55      272.92      8.07 o 
  -6   9  13       76.20       69.72      4.84 o 
  -5   9  13      259.44      248.15      6.29 o 
  -4   9  13      187.61      185.14      6.03 o 
  -3   9  13        3.74        5.14      4.22 o 
  -2   9  13      396.60      413.64      8.37 o 
  -1   9  13       44.47       43.85      4.45 o 
   0   9  13       14.09       23.77      5.13 o 
   1   9  13      332.23      326.65      7.47 o 
   2   9  13       73.80       88.65     13.28 o 
   3   9  13        4.87        9.18      6.46 o 
 -10  10  13       26.17       24.10      3.57 o 
  -9  10  13      117.67      109.81      4.75 o 
  -8  10  13      210.01      204.08      6.86 o 
  -7  10  13      391.76      447.01      8.57 o 
  -6  10  13      368.34      396.29      7.95 o 
  -5  10  13        0.74       -2.79      3.43 o 
  -4  10  13      434.49      460.38      8.79 o 
  -3  10  13       70.51       63.81      4.35 o 
  -2  10  13       38.47       43.38      4.21 o 
  -1  10  13      918.77      998.73     14.21 o 
   0  10  13       95.53      100.98      7.94 o 
   1  10  13       22.73       19.77      4.06 o 
   2  10  13      192.76      207.80      9.29 o 
  -9  11  13      192.82      196.19     13.14 o 
  -8  11  13        2.74        0.43      3.38 o 
  -7  11  13      132.06      122.47      8.22 o 
  -6  11  13      433.19      423.77      9.16 o 
  -5  11  13      156.05      162.01      7.71 o 
  -4  11  13      150.83      154.94      4.84 o 
  -3  11  13       40.70       45.72      4.58 o 
  -2  11  13      254.16      278.89      9.81 o 
  -1  11  13        0.91        4.44      3.76 o 
   0  11  13        8.59       -3.86      4.50 o 
 -15   0  14       14.79       35.67     10.33 o 
 -14   0  14      893.43      987.53     33.79 o 
 -13   0  14       36.10       56.98     15.96 o 
 -12   0  14      250.87      240.99     13.44 o 
 -11   0  14        8.66        3.14      5.49 o 
 -10   0  14       13.03        7.97      5.54 o 
  -9   0  14      110.37      118.96      8.58 o 
  -8   0  14      775.23      743.81     15.91 o 
  -7   0  14      130.98      119.69      8.35 o 
  -6   0  14       24.58       31.53      6.84 o 
  -5   0  14      116.15      120.44      8.52 o 
  -4   0  14      102.12       92.00      7.32 o 
  -3   0  14       16.78       19.38      5.87 o 
  -2   0  14      168.11      187.57      8.66 o 
  -1   0  14     1533.02     1454.59     20.45 o 
   0   0  14      955.47      890.21     16.86 o 
   1   0  14      325.94      368.84     13.92 o 
   2   0  14      567.16      543.53     14.29 o 
   3   0  14     1541.11     1563.47     20.43 o 
   4   0  14      524.90      541.83     22.17 o 
   5   0  14        0.01        7.51      9.39 o 
   6   0  14       66.62       55.38      9.39 o 
 -15   1  14        1.87        7.41      6.28 o 
 -14   1  14       69.66       69.60      6.47 o 
 -13   1  14      750.39      660.76     21.54 o 
 -12   1  14      205.17      201.46      6.87 o 
 -11   1  14        1.71       -0.61      4.31 o 
 -10   1  14        0.13       -3.62      3.62 o 
  -9   1  14      133.10      141.49      5.79 o 
  -8   1  14        7.51        0.53      4.32 o 
  -7   1  14      103.52      105.74      5.71 o 
  -6   1  14        0.58        0.96      4.40 o 
  -5   1  14       66.58       76.24      5.28 o 
  -4   1  14        1.05       -3.93      3.93 o 
  -3   1  14      354.82      350.34      7.72 o 
  -2   1  14       55.83       56.14      4.56 o 
  -1   1  14      159.13      169.82      5.86 o 
   0   1  14        1.72        3.27      4.07 o 
   1   1  14      189.25      169.21      6.62 o 
   2   1  14      618.34      606.64      9.51 o 
   3   1  14        9.61       14.44      4.11 o 
   4   1  14        1.97       -3.03      3.86 o 
   5   1  14      363.03      360.07     10.22 o 
   6   1  14       53.88       49.72      9.39 o 
 -15   2  14        6.13       -2.15      4.10 o 
 -14   2  14        0.08        2.17      5.52 o 
 -13   2  14       77.40       84.11      7.86 o 
 -12   2  14       26.43       18.41      5.97 o 
 -11   2  14      666.56      641.36     11.30 o 
 -10   2  14      454.10      448.19      9.07 o 
  -9   2  14      888.35      874.71     14.72 o 
  -8   2  14      606.81      593.99      9.34 o 
  -7   2  14       22.69       22.73      4.87 o 
  -6   2  14      248.08      253.29      6.70 o 
  -5   2  14        4.05        0.58      4.05 o 
  -4   2  14       16.60        9.69      4.11 o 
  -3   2  14      442.32      401.02     10.96 o 
  -2   2  14        3.93        2.75      3.73 o 
  -1   2  14      441.35      456.69      8.48 o 
   0   2  14       52.73       63.18      4.88 o 
   1   2  14     1545.38     1552.79     16.11 o 
   2   2  14      112.34      115.94      7.12 o 
   3   2  14       34.45       27.69      5.59 o 
   4   2  14      292.70      289.66      8.16 o 
   5   2  14       17.00       17.84      5.10 o 
   6   2  14       57.77       68.53      9.39 o 
 -15   3  14       10.01        9.39      7.51 o 
 -14   3  14        0.07       -0.94      4.03 o 
 -13   3  14        5.17        9.77      6.10 o 
 -12   3  14        7.67        3.65      5.10 o 
 -11   3  14      155.49      161.73      9.11 o 
 -10   3  14       94.01      102.20      9.76 o 
  -9   3  14       76.72       62.96      5.31 o 
  -8   3  14      654.25      654.62     11.34 o 
  -7   3  14     1032.15     1024.12     13.29 o 
  -6   3  14      140.42      149.06      7.23 o 
  -5   3  14     1395.96     1348.89     16.70 o 
  -4   3  14        3.77        2.51      6.24 o 
  -3   3  14       81.24       73.93      8.71 o 
  -2   3  14       75.21       69.91      8.20 o 
  -1   3  14      183.00      198.57      9.48 o 
   0   3  14       52.65       50.82      5.70 o 
   1   3  14        0.04       -4.17      4.87 o 
   2   3  14      558.78      543.55     11.90 o 
   3   3  14       51.09       50.46      6.03 o 
   4   3  14       11.51       13.42      4.35 o 
   5   3  14       62.53       61.88      4.98 o 
 -14   4  14       48.57       32.83      4.87 o 
 -13   4  14       44.12       27.31      5.13 o 
 -12   4  14      454.33      426.52     14.24 o 
 -11   4  14        7.01       -3.56      6.67 o 
 -10   4  14       27.46       35.98      7.94 o 
  -9   4  14        2.13       -5.25      5.68 o 
  -8   4  14        0.07       -4.19      5.50 o 
  -7   4  14      509.36      476.30     11.03 o 
  -6   4  14       56.90       62.75      6.10 o 
  -5   4  14      178.84      165.46      7.83 o 
  -4   4  14       17.60        9.91      5.45 o 
  -3   4  14      110.59      128.87      8.62 o 
  -2   4  14       57.15       30.35      8.67 o 
  -1   4  14       38.78       42.62      7.38 o 
   0   4  14      361.23      386.53     13.87 o 
   1   4  14      487.59      505.28     12.08 o 
   2   4  14       15.91       27.48      4.97 o 
   3   4  14       97.24       98.33      5.67 o 
   4   4  14       10.24        8.94      4.10 o 
   5   4  14      290.15      297.38      7.83 o 
 -14   5  14        5.27       12.31      5.61 o 
 -13   5  14      106.25      110.61     13.98 o 
 -12   5  14        0.61        8.46     11.06 o 
 -11   5  14        0.29        1.65      6.59 o 
 -10   5  14       38.17       34.61      9.89 o 
  -9   5  14      218.47      195.76     11.64 o 
  -8   5  14      230.81      222.33     10.72 o 
  -7   5  14       19.21       21.32      5.81 o 
  -6   5  14       41.92       37.15      5.33 o 
  -5   5  14       23.03       29.17      5.54 o 
  -4   5  14       41.87       53.83      6.48 o 
  -3   5  14        2.65        9.94      5.49 o 
  -2   5  14       26.12       37.59      6.53 o 
  -1   5  14        2.49       16.50      6.65 o 
   0   5  14      193.37      179.57     11.19 o 
   1   5  14      175.07      172.33      7.96 o 
   2   5  14      124.10      137.87      6.45 o 
   3   5  14      546.61      568.33     11.00 o 
   4   5  14      507.27      500.43      9.40 o 
 -13   6  14      332.46      347.80     10.08 o 
 -12   6  14      231.73      253.01     14.78 o 
 -11   6  14        8.63        6.54      6.31 o 
 -10   6  14       27.57       20.25      6.07 o 
  -9   6  14        0.11        8.44      6.37 o 
  -8   6  14      118.13      114.59      7.62 o 
  -7   6  14      342.99      332.17     19.24 o 
  -6   6  14      317.85      292.59     10.40 o 
  -5   6  14       55.59       60.50      7.27 o 
  -4   6  14      687.24      652.68     14.66 o 
  -3   6  14        1.39        0.79      5.75 o 
  -2   6  14      170.40      172.97     15.45 o 
  -1   6  14       40.62       40.46      6.96 o 
   0   6  14      209.87      223.97     11.92 o 
   1   6  14       54.04       64.19      6.91 o 
   2   6  14       46.50       51.23      5.46 o 
   3   6  14       17.81       16.06      4.35 o 
   4   6  14        4.59        8.45      5.97 o 
 -12   7  14       49.43       72.40      8.28 o 
 -11   7  14       50.29       61.88      5.18 o 
 -10   7  14        2.63        5.53      4.67 o 
  -9   7  14       47.13       53.28      5.89 o 
  -8   7  14        2.65       -1.67      5.83 o 
  -7   7  14      293.23      313.70     10.91 o 
  -6   7  14      347.90      317.19      9.30 o 
  -5   7  14       44.67       42.47      5.78 o 
  -4   7  14        0.18        5.63      4.65 o 
  -3   7  14      148.10      162.41      7.32 o 
  -2   7  14        6.82        4.09      4.52 o 
  -1   7  14       19.71       27.15      4.73 o 
   0   7  14       92.11      115.92      7.20 o 
   1   7  14       63.95       74.05      5.88 o 
   2   7  14       56.61       52.89      5.63 o 
   3   7  14       98.92       58.20     10.33 o 
 -12   8  14       17.49       15.41      5.61 o 
 -11   8  14      226.48      240.59      7.86 o 
 -10   8  14        0.01        5.56      3.87 o 
  -9   8  14       17.29       16.48      4.36 o 
  -8   8  14       21.52       24.26      4.69 o 
  -7   8  14       13.52       24.08      5.95 o 
  -6   8  14       26.03       28.33      6.16 o 
  -5   8  14      876.51      881.38     14.75 o 
  -4   8  14      994.79     1000.79     15.74 o 
  -3   8  14        7.61        5.59      4.32 o 
  -2   8  14       92.42      102.76      6.10 o 
  -1   8  14        2.65        0.23      4.03 o 
   0   8  14      111.21      136.70      5.51 o 
   1   8  14      142.51      128.93      6.10 o 
   2   8  14      226.01      245.72     10.94 o 
 -10   9  14       27.43       36.72      4.04 o 
  -9   9  14      646.97      682.08      9.84 o 
  -8   9  14      245.95      234.35      6.68 o 
  -7   9  14        1.97       10.96      4.32 o 
  -6   9  14       48.64       66.89      4.63 o 
  -5   9  14      464.96      503.70      9.66 o 
  -4   9  14       59.02       75.84      5.20 o 
  -3   9  14      724.82      772.23     12.72 o 
  -2   9  14      600.38      609.34     12.02 o 
  -1   9  14       20.69       27.92      4.20 o 
   0   9  14       64.38       72.66      5.53 o 
   1   9  14      129.76      145.41      9.39 o 
  -9  10  14      258.34      263.06      8.84 o 
  -8  10  14        0.48        3.21      3.04 o 
  -7  10  14       19.50       21.99      3.47 o 
  -6  10  14        4.23        8.03      4.15 o 
  -5  10  14        2.01        1.24      3.50 o 
  -4  10  14       46.26       53.28      3.81 o 
  -3  10  14        0.26        6.33      3.46 o 
  -2  10  14      158.75      191.19      5.44 o 
  -1  10  14      301.32      282.15      6.64 o 
 -14   1  15       88.97      120.56      8.94 o 
 -13   1  15       33.97       30.67      7.82 o 
 -12   1  15        2.06        1.05      3.42 o 
 -11   1  15      302.99      300.02      7.12 o 
 -10   1  15        1.54        2.99      4.42 o 
  -9   1  15       26.68       26.12      5.04 o 
  -8   1  15       40.49       41.89      6.44 o 
  -7   1  15       19.86       19.42      4.62 o 
  -6   1  15        1.24        3.75      4.09 o 
  -5   1  15        3.61        0.53      3.93 o 
  -4   1  15       66.40       75.32      4.91 o 
  -3   1  15       27.73       24.81      3.98 o 
  -2   1  15       24.38       16.83      3.81 o 
  -1   1  15      383.93      363.70      7.52 o 
   0   1  15      235.06      223.61      6.21 o 
   1   1  15      104.86       99.22      5.94 o 
   2   1  15      625.07      612.15     11.67 o 
   3   1  15      127.04      125.05      7.17 o 
   4   1  15        1.23        3.75      5.97 o 
 -14   2  15      325.81      327.50     18.56 o 
 -13   2  15       21.46        5.28      7.16 o 
 -12   2  15      254.71      231.62      9.48 o 
 -11   2  15      769.63      751.61     16.12 o 
 -10   2  15       88.80       91.55      6.62 o 
  -9   2  15      256.33      270.63      7.99 o 
  -8   2  15       29.09       31.82      4.47 o 
  -7   2  15      305.94      307.28      8.30 o 
  -6   2  15       84.68       88.69      4.74 o 
  -5   2  15        0.45        1.02      4.20 o 
  -4   2  15       50.85       46.81      4.13 o 
  -3   2  15      188.91      178.04      5.47 o 
  -2   2  15       27.46       20.62      4.39 o 
  -1   2  15      152.86      152.07      8.92 o 
   0   2  15      141.62      115.10      7.36 o 
   1   2  15       53.00       49.35      6.01 o 
   2   2  15       12.81        9.99      4.93 o 
   3   2  15      327.93      293.33      7.98 o 
   4   2  15      250.87      253.70      8.14 o 
 -14   3  15       75.15       89.18     10.33 o 
 -13   3  15       97.68      108.77      5.61 o 
 -12   3  15      599.28      515.81     11.13 o 
 -11   3  15     1097.41     1130.42     17.84 o 
 -10   3  15       12.20        9.66      5.24 o 
  -9   3  15      634.43      652.90     13.85 o 
  -8   3  15       22.60       23.28      6.00 o 
  -7   3  15      475.25      468.84      9.60 o 
  -6   3  15        1.35       -4.53      4.53 o 
  -5   3  15       61.10       51.15      5.66 o 
  -4   3  15        7.49        8.96      4.98 o 
  -3   3  15       13.40       20.69      5.26 o 
  -2   3  15      242.09      227.63      8.98 o 
  -1   3  15       64.46       57.99      6.30 o 
   0   3  15       85.13       95.69      6.54 o 
   1   3  15      414.21      390.89      9.36 o 
   2   3  15      163.80      152.89      7.24 o 
   3   3  15       30.63       22.77      4.37 o 
   4   3  15      266.43      276.98     12.20 o 
 -13   4  15       41.73       27.69      4.39 o 
 -12   4  15      237.62      246.69      8.35 o 
 -11   4  15        2.89        9.14      5.32 o 
 -10   4  15      397.61      424.27     13.82 o 
  -9   4  15        0.56       -5.80      5.80 o 
  -8   4  15      593.66      565.83     12.47 o 
  -7   4  15       43.34       48.69      6.58 o 
  -6   4  15       47.13       31.01      7.60 o 
  -5   4  15        7.12        5.76      6.68 o 
  -4   4  15      406.71      417.01     13.25 o 
  -3   4  15        4.50       -2.04      7.39 o 
  -2   4  15       52.90       57.56      8.48 o 
  -1   4  15      108.30      111.37      7.81 o 
   0   4  15       67.33       84.48      5.79 o 
   1   4  15        0.17        4.33      4.31 o 
   2   4  15      114.78      116.08      7.32 o 
   3   4  15        0.00        9.32      4.00 o 
 -13   5  15       74.10       81.51      7.21 o 
 -12   5  15       34.23       55.71      8.81 o 
 -11   5  15        8.23       18.15      8.48 o 
 -10   5  15      345.21      315.92     18.26 o 
  -9   5  15      234.33      217.51      9.37 o 
  -8   5  15       43.97       33.32      6.63 o 
  -7   5  15        0.82        1.88      6.07 o 
  -6   5  15        5.40        5.14      6.39 o 
  -5   5  15       34.52       14.22      7.39 o 
  -4   5  15     1296.66     1266.13     20.87 o 
  -3   5  15        6.25       -0.76      8.94 o 
  -2   5  15      569.68      625.66     21.24 o 
  -1   5  15       63.93       73.29      8.26 o 
   0   5  15      258.26      273.37     10.36 o 
   1   5  15      365.64      380.49     11.65 o 
   2   5  15      164.19      178.53      7.02 o 
   3   5  15      151.26      171.79     13.14 o 
 -12   6  15        0.89       -0.98      4.68 o 
 -11   6  15      217.21      266.15     17.15 o 
 -10   6  15        0.58        2.44      6.13 o 
  -9   6  15       74.16       92.07      8.09 o 
  -8   6  15       28.15       32.25     10.97 o 
  -7   6  15        9.57        7.86      6.07 o 
  -6   6  15       11.22        4.93      6.81 o 
  -5   6  15       84.31       99.09      7.83 o 
  -4   6  15       16.32       10.93      6.07 o 
  -3   6  15      358.64      386.03     14.55 o 
  -2   6  15      572.48      564.54     15.16 o 
  -1   6  15        0.65       -5.91      5.91 o 
   0   6  15        5.95        9.18     15.49 o 
   1   6  15       42.93       41.29      6.13 o 
   2   6  15      250.59      257.21     15.96 o 
 -11   7  15        1.36        0.52      5.86 o 
 -10   7  15        4.93        2.13      4.53 o 
  -9   7  15        5.55        7.94      5.00 o 
  -8   7  15       90.38       93.44      6.77 o 
  -7   7  15       44.90       52.98      6.52 o 
  -6   7  15       43.33       46.60      6.29 o 
  -5   7  15       66.80       66.43      5.61 o 
  -4   7  15       34.33       28.82      5.51 o 
  -3   7  15      434.98      450.07     10.74 o 
  -2   7  15       14.68       12.12      5.02 o 
  -1   7  15      133.58      120.10      9.09 o 
   0   7  15       20.30       34.37      8.77 o 
   1   7  15      339.24      400.61     14.08 o 
 -10   8  15       55.44       43.59      6.95 o 
  -9   8  15        1.46       -3.06      4.61 o 
  -8   8  15      107.68      113.67      7.42 o 
  -7   8  15      231.09      245.85      8.46 o 
  -6   8  15      195.06      206.72      7.12 o 
  -5   8  15        0.14       -1.16      4.80 o 
  -4   8  15      144.56      164.07      6.86 o 
  -3   8  15      374.11      384.78     11.93 o 
  -2   8  15        0.03        0.23      4.67 o 
  -1   8  15       20.19       24.47      4.91 o 
   0   8  15       67.21       52.48      6.95 o 
  -8   9  15      216.70      231.54     10.10 o 
  -7   9  15       29.57       40.52      4.74 o 
  -6   9  15      187.84      209.25     11.79 o 
  -5   9  15      639.27      663.96     11.49 o 
  -4   9  15        0.25        0.34      4.05 o 
  -3   9  15        0.05       -3.39      3.53 o 
  -2   9  15      600.14      599.77     15.49 o 
 -13   0  16      443.47      421.49     19.71 o 
 -12   0  16        0.11       -4.69      9.39 o 
 -11   0  16       98.82      101.46      8.12 o 
 -10   0  16      180.41      209.43     10.82 o 
  -9   0  16       16.28       17.56      5.10 o 
  -8   0  16      939.13      902.99     16.81 o 
  -7   0  16       18.30       13.84      8.92 o 
  -6   0  16      120.57      111.82      7.77 o 
  -5   0  16       54.83       37.46      7.28 o 
  -4   0  16      413.63      440.21     11.24 o 
  -3   0  16      307.70      302.97      9.56 o 
  -2   0  16        1.62        6.27      4.84 o 
  -1   0  16       40.17       44.47      7.01 o 
   0   0  16      156.59      131.62     10.33 o 
   1   0  16      202.40      197.13     15.96 o 
   2   0  16        0.00        7.51      8.45 o 
   3   0  16        8.06       12.20      7.51 o 
 -13   1  16      195.99      202.76     14.08 o 
 -12   1  16      196.54      195.68     12.27 o 
 -11   1  16      294.71      324.07     12.66 o 
 -10   1  16        3.00        1.08      4.24 o 
  -9   1  16        6.75       17.40      4.44 o 
  -8   1  16      133.31      150.89      7.29 o 
  -7   1  16      406.65      379.37     12.12 o 
  -6   1  16       41.70       28.13      4.96 o 
  -5   1  16      199.33      202.90      6.84 o 
  -4   1  16       12.85        4.39      3.64 o 
  -3   1  16       71.52       75.36      4.18 o 
  -2   1  16        0.01       -2.48      4.13 o 
  -1   1  16      169.97      164.83      6.66 o 
   0   1  16      205.47      209.75      7.49 o 
   1   1  16      320.95      317.76     10.08 o 
   2   1  16       92.61       83.81      7.97 o 
   3   1  16       85.20       82.61      9.39 o 
 -13   2  16       50.32       67.92      6.07 o 
 -12   2  16        0.52        0.74      4.82 o 
 -11   2  16      147.68      165.94      8.67 o 
 -10   2  16       18.83       18.06      5.94 o 
  -9   2  16       44.99       34.16      5.25 o 
  -8   2  16       73.15       63.02      7.59 o 
  -7   2  16      506.76      499.46     12.23 o 
  -6   2  16       19.50       25.28      5.35 o 
  -5   2  16       41.88       39.20      6.17 o 
  -4   2  16       29.00       29.30      5.43 o 
  -3   2  16        8.61        5.88      4.95 o 
  -2   2  16      199.72      210.31      7.91 o 
  -1   2  16        0.31       -4.39      4.39 o 
   0   2  16        0.28       -1.95      4.09 o 
   1   2  16      112.37      110.53      5.83 o 
   2   2  16       73.82       64.66      7.61 o 
 -13   3  16       95.31      126.73     11.26 o 
 -12   3  16        3.01       -3.66      3.66 o 
 -11   3  16       31.32       26.23      4.91 o 
 -10   3  16      249.03      255.53      7.82 o 
  -9   3  16      754.72      759.62     14.36 o 
  -8   3  16      804.81      829.86     13.70 o 
  -7   3  16      199.51      212.05     11.25 o 
  -6   3  16       48.80       52.41      6.87 o 
  -5   3  16        7.93        3.79      5.00 o 
  -4   3  16      273.29      260.13      9.94 o 
  -3   3  16      958.57      894.22     16.39 o 
  -2   3  16       64.94       75.50      6.70 o 
  -1   3  16        0.22       -2.57      6.91 o 
   0   3  16        3.11        0.52      4.15 o 
   1   3  16      615.64      623.14     14.12 o 
   2   3  16      106.13      102.31      6.07 o 
 -12   4  16        5.12        7.53      6.41 o 
 -11   4  16      172.50      172.91      7.11 o 
 -10   4  16       72.80       62.11      5.96 o 
  -9   4  16       77.53       87.97      6.71 o 
  -8   4  16      179.45      159.91      7.15 o 
  -7   4  16      222.22      213.46      7.38 o 
  -6   4  16      239.73      243.32      8.56 o 
  -5   4  16       40.92       42.54      5.61 o 
  -4   4  16        0.75        5.15      4.94 o 
  -3   4  16       14.85       10.33      5.63 o 
  -2   4  16        1.00        4.27      5.13 o 
  -1   4  16       12.08       11.37      5.24 o 
   0   4  16       94.21      104.76      6.18 o 
   1   4  16      224.27      240.25      8.35 o 
 -12   5  16        0.54       -7.51      7.51 o 
 -11   5  16       35.22       55.54      5.72 o 
 -10   5  16      505.29      559.53     12.06 o 
  -9   5  16      131.95      143.90      7.36 o 
  -8   5  16      124.27      125.47      6.54 o 
  -7   5  16      178.54      179.61      9.17 o 
  -6   5  16        0.36        5.39      5.19 o 
  -5   5  16       86.62      103.09      7.26 o 
  -4   5  16       35.60       38.70      6.07 o 
  -3   5  16       61.95       58.38      6.32 o 
  -2   5  16      106.06      111.19      8.66 o 
  -1   5  16      447.83      461.21     10.66 o 
   0   5  16        2.82        0.69      4.29 o 
   1   5  16        4.03        3.75      7.51 o 
 -11   6  16       52.90       46.54      6.54 o 
 -10   6  16       22.72       18.50     10.80 o 
  -9   6  16       20.47       16.16      5.56 o 
  -8   6  16       22.48       26.11      4.65 o 
  -7   6  16      161.36      163.80      7.58 o 
  -6   6  16      363.20      371.86     10.52 o 
  -5   6  16        0.20       -4.96      4.96 o 
  -4   6  16       24.55       12.61      7.61 o 
  -3   6  16       39.64       42.18      8.28 o 
  -2   6  16       35.62       37.09      7.97 o 
  -1   6  16        5.27        9.58      6.28 o 
   0   6  16       11.32        9.39      8.45 o 
 -10   7  16       64.74       60.08      8.45 o 
  -9   7  16       17.20        6.37      6.28 o 
  -8   7  16        7.76       15.24      7.25 o 
  -7   7  16        3.67        4.32      3.99 o 
  -6   7  16       62.74       75.64      5.26 o 
  -5   7  16       10.52        7.68      5.69 o 
  -4   7  16        0.64        9.48      5.58 o 
  -3   7  16      920.20      917.27     20.58 o 
  -2   7  16       57.33       64.18      7.61 o 
  -1   7  16        0.21       -4.22      5.31 o 
  -7   8  16       49.03       49.31     14.08 o 
  -6   8  16       61.04       77.90      7.61 o 
  -5   8  16      283.18      321.07     12.67 o 
  -4   8  16      201.90      201.34     13.61 o 
  -3   8  16       16.16       23.47      5.97 o 
 -11   1  17       13.71       11.26      8.45 o 
 -10   1  17       30.38       19.44      4.67 o 
  -9   1  17       51.06       37.69      5.66 o 
  -8   1  17      300.24      310.01     10.50 o 
  -7   1  17      156.60      150.81      7.97 o 
  -6   1  17       14.89       17.55      5.80 o 
  -5   1  17       83.91      100.04      5.95 o 
  -4   1  17       34.69       34.19      4.40 o 
  -3   1  17       41.56       43.40      4.29 o 
  -2   1  17      297.57      303.51      8.35 o 
  -1   1  17       66.66       66.87      9.86 o 
   0   1  17        2.02       11.76      6.28 o 
 -11   2  17       15.30       23.63      5.19 o 
 -10   2  17       87.08       79.62      6.21 o 
  -9   2  17      154.38      151.20      6.33 o 
  -8   2  17       51.21       62.80      5.41 o 
  -7   2  17      100.08       82.92      7.03 o 
  -6   2  17      382.58      381.01      9.72 o 
  -5   2  17        1.44        0.16      4.09 o 
  -4   2  17        1.12        2.54      4.38 o 
  -3   2  17       68.56       57.93      4.63 o 
  -2   2  17        0.00        2.35      4.03 o 
  -1   2  17      382.52      388.88     11.95 o 
   0   2  17        0.33       -7.51      7.51 o 
 -11   3  17       10.19        0.94      7.51 o 
 -10   3  17     1060.94     1065.65     12.82 o 
  -9   3  17       62.59       57.48      5.10 o 
  -8   3  17       80.56      104.29      8.83 o 
  -7   3  17        1.09        2.07      4.62 o 
  -6   3  17       12.38       21.75      4.44 o 
  -5   3  17       49.89       46.34      5.01 o 
  -4   3  17       37.45       45.50      4.75 o 
  -3   3  17        1.76        8.28      4.37 o 
  -2   3  17      103.44      100.63      5.66 o 
  -1   3  17      216.56      212.24      6.57 o 
   0   3  17      126.49      136.11     11.26 o 
 -10   4  17       15.81       18.83      5.61 o 
  -9   4  17      105.47      104.11      5.15 o 
  -8   4  17      254.57      249.54     12.35 o 
  -7   4  17       18.98       10.79      4.25 o 
  -6   4  17      111.65      111.22      8.97 o 
  -5   4  17      152.13      154.10      6.19 o 
  -4   4  17      146.47      186.00      6.46 o 
  -3   4  17      107.62       99.27      5.85 o 
  -2   4  17       58.79       57.23      4.91 o 
  -1   4  17       22.54       20.65      8.45 o 
  -9   5  17        8.48       11.26      8.45 o 
  -8   5  17       69.78       91.10      6.46 o 
  -7   5  17       27.84       38.50      5.07 o 
  -6   5  17      130.26      137.26      5.89 o 
  -5   5  17       20.35       20.45      5.13 o 
  -4   5  17       63.09       76.53      6.92 o 
  -3   5  17      122.91      109.74      5.74 o 
  -2   5  17      673.32      702.99     16.25 o 
  -7   6  17       38.76       22.53      8.45 o 
  -6   6  17        9.43       14.55      8.92 o 
  -5   6  17       96.09       87.24     10.80 o 
  -4   6  17       32.79       35.67      6.64 o 
  -3   6  17        7.16        3.75      7.51 o 
  -9   0  18       16.33       22.53      8.45 o 
  -8   0  18      145.79      157.71     13.14 o 
  -7   0  18      485.56      545.40     21.59 o 
  -6   0  18       50.59       73.22     11.26 o 
  -5   0  18      447.66      518.17     20.65 o 
  -4   0  18       15.04       21.59      8.45 o 
  -9   1  18       21.33       24.05      5.97 o 
  -8   1  18       65.08       84.33      7.61 o 
  -7   1  18       29.93       45.01      6.95 o 
  -6   1  18       51.45       71.72      7.61 o 
  -5   1  18       23.93       14.33      6.28 o 
  -4   1  18       34.39       25.79     20.65 o 
  -9   2  18        0.14       13.14      7.51 o 
  -8   2  18        9.76       29.23     10.33 o 
  -7   2  18       12.29       16.45      6.28 o 
  -6   2  18        5.16        2.35      5.97 o 
  -5   2  18        2.25        0.77      5.61 o 
  -4   2  18       34.84       43.18      9.39 o 
  -8   3  18       39.57       30.04      8.45 o 
  -7   3  18        3.74       -0.47      6.10 o 
  -6   3  18      132.55      128.54      9.39 o 
  -5   3  18       58.33       69.47     10.33 o 
  -4   3  18      145.43      177.42     13.14 o 
                                                 
